# Supplementary material for: Construction and mechanical properties of boron carbide/regenerated cellulose composite fiber based on copper ammonia method
Source: PLoS One. 2026 Jan 21;21(1):e0339459. doi: 10.1371/journal.pone.0339459 (PMC12822970; doi:10.1371/journal.pone.0339459)
Supplement: S1 File — (ZIP) [file pone.0339459.s001.zip]

Archive with 8 entries (6 files):
- S1 File/minimal data set/
- S1 File/minimal data set/Fig.3.docx
- S1 File/minimal data set/Fig.4.xlsx
- S1 File/minimal data set/Fig.5.xlsx
- S1 File/minimal data set/Fig.6.xlsx
- S1 File/minimal data set/Fig.7.xlsx
- S1 File/minimal data set/Fig.8.xlsx
- S1 File/
