# Supplementary material for: Construction and mechanical properties of boron carbide/regenerated cellulose composite fiber based on copper ammonia method
Source: PLoS One. 2026 Jan 21;21(1):e0339459. doi: 10.1371/journal.pone.0339459 (PMC12822970; doi:10.1371/journal.pone.0339459)
Supplement: S1 File — (ZIP) [file pone.0339459.s001.zip › S1 File/minimal data set/Fig.4.xlsx]

## Sheet: Sheet1
T	TG			T	DTG
/ ℃	Mass/%			/ ℃
	a	b	c		a	b	c
35.348	100	100	100	35.348	-1.94936	-1.4767	-0.26152
35.848	99.6897	99.8303	99.9764	35.848	-1.81025	-1.41255	-0.36905
36.348	99.4723	99.6854	99.9481	36.348	-1.72148	-1.3609	-0.46584
36.848	99.2889	99.5644	99.9164	36.848	-1.65053	-1.3194	-0.55235
37.348	99.1381	99.4557	99.882	37.348	-1.59418	-1.28307	-0.62984
37.848	99.0072	99.3616	99.8451	37.848	-1.54634	-1.25215	-0.70042
38.348	98.8829	99.273	99.8066	38.348	-1.50148	-1.22334	-0.76456
38.848	98.7832	99.1959	99.7662	38.848	-1.46579	-1.19839	-0.82387
39.348	98.6817	99.1204	99.7242	39.348	-1.42947	-1.17401	-0.87897
39.848	98.5927	99.0475	99.6806	39.848	-1.39767	-1.15046	-0.93074
40.348	98.5125	98.9852	99.635	40.348	-1.36896	-1.13031	-0.97985
40.848	98.4352	98.926	99.5874	40.848	-1.34125	-1.11113	-1.0268
41.348	98.3622	98.8692	99.5425	41.348	-1.31502	-1.09264	-1.0675
41.848	98.2927	98.815	99.4986	41.848	-1.29008	-1.07501	-1.10447
42.348	98.227	98.7632	99.4526	42.348	-1.26653	-1.05811	-1.14085
42.848	98.1652	98.7133	99.404	42.848	-1.24454	-1.04187	-1.17675
43.348	98.1067	98.6651	99.3523	43.348	-1.22405	-1.02633	-1.21241
43.848	98.051	98.6183	99.3056	43.848	-1.20496	-1.01147	-1.24238
44.348	97.9977	98.5729	99.2598	44.348	-1.18714	-0.99733	-1.27022
44.848	97.9461	98.5327	99.2102	44.848	-1.17029	-0.9851	-1.2987
45.348	97.8955	98.4935	99.1561	45.348	-1.15395	-0.97335	-1.32786
45.848	97.8459	98.4545	99.1101	45.848	-1.13779	-0.96168	-1.35102
46.348	97.7968	98.4157	99.0623	46.348	-1.12151	-0.9499	-1.37386
46.848	97.7513	98.3765	99.0093	46.848	-1.10611	-0.93779	-1.39775
47.348	97.7104	98.3387	98.9572	47.348	-1.09216	-0.92579	-1.4197
47.848	97.6691	98.3064	98.9113	47.848	-1.07803	-0.91544	-1.43783
48.348	97.6272	98.2733	98.8591	48.348	-1.06381	-0.90477	-1.45721
48.848	97.5841	98.2388	98.8037	48.848	-1.04948	-0.89372	-1.47619
49.348	97.5459	98.2033	98.7588	49.348	-1.03707	-0.88246	-1.49017
49.848	97.5103	98.175	98.7071	49.848	-1.02584	-0.87366	-1.50509
50.348	97.473	98.1449	98.6516	50.348	-1.01433	-0.86443	-1.51943
50.848	97.4335	98.1126	98.6071	50.848	-1.00251	-0.85476	-1.52971
51.348	97.4	98.0828	98.5549	51.348	-0.99283	-0.84603	-1.54103
51.848	97.3671	98.056	98.5027	51.848	-0.98353	-0.83833	-1.55157
52.348	97.3315	98.0264	98.4577	52.348	-0.97375	-0.83001	-1.56022
52.848	97.2964	97.9958	98.4038	52.848	-0.96446	-0.82157	-1.57029
53.348	97.2667	97.9715	98.355	53.348	-0.95682	-0.81504	-1.5792
53.848	97.2338	97.9442	98.3072	53.848	-0.94857	-0.80783	-1.58781
54.348	97.1987	97.9143	98.2499	54.348	-0.94006	-0.80012	-1.59787
54.848	97.1715	97.8917	98.2062	54.848	-0.93372	-0.79443	-1.60511
55.348	97.1405	97.8656	98.1549	55.348	-0.92668	-0.78797	-1.61313
55.848	97.1065	97.8372	98.101	55.848	-0.91922	-0.78112	-1.62065
56.348	97.0808	97.8156	98.0562	56.348	-0.91378	-0.77602	-1.62608
56.848	97.0509	97.7902	98.0011	56.848	-0.90765	-0.77015	-1.63186
57.348	97.0192	97.764	97.9546	57.348	-0.90138	-0.76425	-1.63564
57.848	96.9939	97.7425	97.9055	57.848	-0.89657	-0.75954	-1.63892
58.348	96.9642	97.7172	97.8507	58.348	-0.89108	-0.75409	-1.64153
58.848	96.9349	97.6936	97.8072	58.848	-0.88592	-0.74916	-1.64284
59.348	96.9096	97.6719	97.7531	59.348	-0.8816	-0.7447	-1.64382
59.848	96.8796	97.6461	97.707	59.848	-0.87666	-0.73956	-1.64386
60.348	96.8534	97.6255	97.6586	60.348	-0.87255	-0.73556	-1.64341
60.848	96.8274	97.6031	97.6048	60.848	-0.86859	-0.73131	-1.64218
61.348	96.7966	97.5785	97.5622	61.348	-0.8641	-0.72675	-1.64067
61.848	96.7736	97.5592	97.5084	61.848	-0.86091	-0.72329	-1.63827
62.348	96.7466	97.5357	97.4642	62.348	-0.85727	-0.71915	-1.63569
62.848	96.7187	97.5144	97.4158	62.848	-0.85369	-0.71552	-1.6325
63.348	96.6951	97.4938	97.3648	63.348	-0.8508	-0.71208	-1.62855
63.848	96.6666	97.4689	97.3217	63.848	-0.84742	-0.70803	-1.62479
64.348	96.6424	97.4511	97.2673	64.348	-0.84471	-0.70524	-1.6196
64.848	96.6173	97.429	97.226	64.848	-0.84199	-0.70182	-1.61516
65.348	96.5887	97.4076	97.1771	65.348	-0.83903	-0.69862	-1.60959
65.848	96.567	97.3881	97.1294	65.848	-0.83689	-0.69578	-1.60367
66.348	96.5399	97.3642	97.0857	66.348	-0.83432	-0.69238	-1.59789
66.848	96.5155	97.3465	97.0315	66.848	-0.83213	-0.68994	-1.59029
67.348	96.4915	97.3252	96.9931	67.348	-0.83004	-0.68706	-1.58449
67.848	96.4627	97.3042	96.9436	67.848	-0.82766	-0.6843	-1.57675
68.348	96.4417	97.2853	96.8996	68.348	-0.82601	-0.68189	-1.56945
68.848	96.4154	97.2621	96.8551	68.848	-0.82401	-0.67899	-1.56176
69.348	96.3906	97.2446	96.805	69.348	-0.82222	-0.67687	-1.55269
69.848	96.3672	97.2237	96.7657	69.848	-0.82059	-0.67439	-1.54522
70.348	96.3386	97.203	96.7156	70.348	-0.81868	-0.672	-1.53543
70.848	96.3178	97.1845	96.6753	70.848	-0.81736	-0.66991	-1.52715
71.348	96.2921	97.1617	96.6302	71.348	-0.81577	-0.66739	-1.51765
71.848	96.2671	97.1444	96.5834	71.848	-0.8143	-0.66553	-1.50738
72.348	96.2444	97.1239	96.5434	72.348	-0.813	-0.66336	-1.49832
72.848	96.2164	97.1033	96.4934	72.848	-0.81144	-0.66123	-1.48669
73.348	96.1953	97.0851	96.4557	73.348	-0.81032	-0.6594	-1.47755
73.848	96.17	97.0627	96.4109	73.848	-0.809	-0.65717	-1.46649
74.348	96.1446	97.0454	96.3666	74.348	-0.80772	-0.65549	-1.45516
74.848	96.1222	97.0253	96.3269	74.848	-0.80661	-0.65356	-1.44476
75.348	96.0947	97.0047	96.278	75.348	-0.80528	-0.65162	-1.43162
75.848	96.0729	96.9869	96.2418	75.848	-0.80424	-0.64996	-1.42156
76.348	96.0482	96.9649	96.1983	76.348	-0.80308	-0.64794	-1.40925
76.848	96.022	96.9474	96.1553	76.848	-0.80186	-0.64636	-1.39677
77.348	96.0001	96.9277	96.117	77.348	-0.80086	-0.6446	-1.38537
77.848	95.9732	96.9066	96.0701	77.848	-0.79962	-0.64273	-1.37114
78.348	95.9501	96.8892	96.0342	78.348	-0.79856	-0.6412	-1.35993
78.848	95.9261	96.8678	95.9927	78.848	-0.79746	-0.63932	-1.34675
79.348	95.8983	96.8493	95.9497	79.348	-0.79617	-0.63772	-1.33279
79.848	95.8773	96.8303	95.9136	79.848	-0.79518	-0.63607	-1.32077
80.348	95.8515	96.8079	95.8697	80.348	-0.79396	-0.63414	-1.30595
80.848	95.8265	96.7912	95.8328	80.848	-0.79275	-0.63271	-1.29315
81.348	95.8036	96.7708	95.7942	81.348	-0.79163	-0.63094	-1.27957
81.848	95.7761	96.7506	95.7495	81.848	-0.79025	-0.6292	-1.2635
82.348	95.7538	96.7327	95.7166	82.348	-0.7891	-0.62764	-1.25138
82.848	95.7294	96.711	95.6768	82.848	-0.78782	-0.62575	-1.23653
83.348	95.7019	96.6929	95.637	83.348	-0.78633	-0.62416	-1.22138
83.848	95.6804	96.6737	95.6025	83.848	-0.78512	-0.62247	-1.208
84.348	95.6545	96.6514	95.5618	84.348	-0.78364	-0.62047	-1.19198
84.848	95.629	96.6347	95.5258	84.848	-0.78213	-0.61897	-1.17749
85.348	95.6063	96.6146	95.4909	85.348	-0.78073	-0.61714	-1.16324
85.848	95.5792	96.5937	95.4503	85.848	-0.77903	-0.61521	-1.14634
86.348	95.5554	96.5761	95.4175	86.348	-0.77746	-0.61357	-1.13244
86.848	95.5316	96.5553	95.3824	86.848	-0.77585	-0.61159	-1.11733
87.348	95.5037	96.5356	95.3421	87.348	-0.7739	-0.60969	-1.09971
87.848	95.4812	96.5174	95.3117	87.848	-0.77226	-0.60791	-1.08613
88.348	95.4566	96.496	95.2769	88.348	-0.77041	-0.60579	-1.0704
88.848	95.4281	96.4772	95.2378	88.848	-0.76819	-0.60388	-1.05241
89.348	95.4066	96.4585	95.2086	89.348	-0.76644	-0.60196	-1.03871
89.848	95.3815	96.4368	95.1749	89.848	-0.76435	-0.59969	-1.02272
90.348	95.3535	96.4185	95.1371	90.348	-0.76193	-0.59773	-1.00447
90.848	95.3316	96.3996	95.1085	90.848	-0.75995	-0.59567	-0.99038
91.348	95.3062	96.3778	95.0763	91.348	-0.75759	-0.59325	-0.9743
91.848	95.2782	96.3596	95.0405	91.848	-0.75491	-0.59117	-0.95617
92.348	95.2563	96.3405	95.0119	92.348	-0.75271	-0.58897	-0.94145
92.848	95.2309	96.3189	94.9813	92.848	-0.75011	-0.5864	-0.92543
93.348	95.2025	96.3003	94.9476	93.348	-0.7471	-0.58416	-0.90749
93.848	95.1805	96.2814	94.9179	93.848	-0.74467	-0.58182	-0.89145
94.348	95.1555	96.2601	94.8896	94.348	-0.74183	-0.57913	-0.87594
94.848	95.1273	96.2406	94.8585	94.848	-0.73854	-0.57662	-0.85859
95.348	95.1045	96.2222	94.8273	95.348	-0.73577	-0.57418	-0.84093
95.848	95.0799	96.2014	94.8012	95.848	-0.73271	-0.57139	-0.82586
96.348	95.0525	96.1806	94.7727	96.348	-0.72919	-0.56852	-0.80924
96.848	95.028	96.1626	94.7422	96.848	-0.72593	-0.56599	-0.79112
97.348	95.0042	96.1426	94.716	97.348	-0.72268	-0.5631	-0.77525
97.848	94.9778	96.1205	94.6902	97.848	-0.71897	-0.55986	-0.75941
98.348	94.9508	96.1025	94.6626	98.348	-0.71507	-0.55715	-0.74228
98.848	94.928	96.0834	94.6337	98.848	-0.71165	-0.55421	-0.72392
99.348	94.9027	96.0625	94.6104	99.348	-0.70779	-0.55093	-0.70891
99.848	94.8752	96.0418	94.5859	99.848	-0.70347	-0.5476	-0.69287
100.348	94.8508	96.0237	94.5601	100.348	-0.69951	-0.54463	-0.67573
100.848	94.8268	96.004	94.5334	100.848	-0.69552	-0.54133	-0.65761
101.348	94.8009	95.9827	94.5115	101.348	-0.6911	-0.5377	-0.6425
101.848	94.7731	95.9629	94.4888	101.848	-0.68624	-0.53423	-0.62668
102.348	94.7495	95.9444	94.4654	102.348	-0.68199	-0.53092	-0.60996
102.848	94.7252	95.9246	94.4412	102.848	-0.67752	-0.52733	-0.59249
103.348	94.6993	95.9036	94.4191	103.348	-0.67264	-0.52342	-0.57616
103.848	94.672	95.8832	94.3989	103.848	-0.66735	-0.51954	-0.56101
104.348	94.6478	95.8648	94.3781	104.348	-0.66255	-0.51598	-0.54513
104.848	94.6239	95.8454	94.3569	104.848	-0.65768	-0.51214	-0.52865
105.348	94.5986	95.8249	94.3355	105.348	-0.65244	-0.50802	-0.51167
105.848	94.5721	95.8036	94.3159	105.848	-0.64682	-0.50363	-0.49584
106.348	94.5457	95.7848	94.2978	106.348	-0.64107	-0.49968	-0.48091
106.848	94.5225	95.7661	94.2795	106.848	-0.63589	-0.49567	-0.46557
107.348	94.4983	95.7466	94.2612	107.348	-0.63038	-0.49142	-0.44987
107.848	94.473	95.7264	94.2429	107.848	-0.62452	-0.48694	-0.43392
108.348	94.4469	95.7056	94.2248	108.348	-0.61833	-0.48223	-0.41777
108.848	94.4203	95.6863	94.2082	108.848	-0.61187	-0.47777	-0.40266
109.348	94.3972	95.6678	94.1929	109.348	-0.60613	-0.47341	-0.38843
109.848	94.3734	95.6487	94.1778	109.848	-0.60011	-0.46885	-0.37401
110.348	94.349	95.6293	94.1627	110.348	-0.59381	-0.46411	-0.35939
110.848	94.3241	95.6094	94.1479	110.848	-0.58725	-0.45917	-0.34468
111.348	94.2988	95.5892	94.1335	111.348	-0.58045	-0.45407	-0.32999
111.848	94.2732	95.569	94.1194	111.848	-0.57343	-0.44886	-0.31533
112.348	94.2497	95.5507	94.1058	112.348	-0.56686	-0.44406	-0.30071
112.848	94.2265	95.5324	94.093	112.848	-0.56023	-0.43916	-0.28663
113.348	94.203	95.5137	94.0814	113.348	-0.55342	-0.43409	-0.27354
113.848	94.1794	95.4949	94.0702	113.848	-0.54643	-0.4289	-0.26042
114.348	94.1556	95.4759	94.0593	114.348	-0.53925	-0.42359	-0.24744
114.848	94.1316	95.457	94.0489	114.848	-0.53189	-0.41819	-0.23458
115.348	94.1076	95.4381	94.0389	115.348	-0.52439	-0.41268	-0.22191
115.848	94.0837	95.4191	94.0294	115.848	-0.51678	-0.40707	-0.20941
116.348	94.0599	95.4002	94.0203	116.348	-0.50904	-0.40141	-0.19709
116.848	94.037	95.3816	94.0118	116.848	-0.50148	-0.39571	-0.18504
117.348	94.0148	95.3639	94.0037	117.348	-0.49399	-0.39022	-0.17329
117.848	93.9927	95.3464	93.9962	117.848	-0.48643	-0.38469	-0.16184
118.348	93.9708	95.3288	93.9892	118.348	-0.47879	-0.37906	-0.15062
118.848	93.9489	95.3113	93.9826	118.848	-0.47102	-0.37337	-0.13966
119.348	93.9271	95.2939	93.9765	119.348	-0.46317	-0.36761	-0.12899
119.848	93.9057	95.2767	93.9708	119.848	-0.45531	-0.36181	-0.1186
120.348	93.8844	95.2595	93.9657	120.348	-0.44734	-0.35595	-0.10847
120.848	93.8632	95.2425	93.9609	120.848	-0.4393	-0.35006	-0.0987
121.348	93.8423	95.2258	93.9567	121.348	-0.43121	-0.34416	-0.0892
121.848	93.8217	95.2092	93.9529	121.848	-0.4231	-0.33821	-0.08
122.348	93.8013	95.1927	93.9494	122.348	-0.41494	-0.33224	-0.0712
122.848	93.7812	95.1764	93.9465	122.848	-0.40677	-0.32623	-0.0626
123.348	93.7614	95.1604	93.9439	123.348	-0.39859	-0.32022	-0.0544
123.848	93.742	95.1445	93.9417	123.848	-0.3904	-0.31415	-0.0464
124.348	93.7229	95.1288	93.9399	124.348	-0.38221	-0.3081	-0.0388
124.848	93.704	95.1133	93.9384	124.848	-0.37395	-0.302	-0.0315
125.348	93.6855	95.0979	93.9373	125.348	-0.36573	-0.29589	-0.0244
125.848	93.6672	95.0828	93.9365	125.848	-0.35749	-0.28974	-0.0175
126.348	93.6492	95.0678	93.9361	126.348	-0.34921	-0.28359	-0.011
126.848	93.6316	95.053	93.936	126.848	-0.34098	-0.27742	-0.00476
127.348	93.6144	95.0386	93.9362	127.348	-0.33275	-0.27128	0.00121
127.848	93.5974	95.0249	93.9367	127.848	-0.32452	-0.26537	0.00657
128.348	93.5807	95.0116	93.9375	128.348	-0.31627	-0.25953	0.0117
128.848	93.5645	94.9985	93.9385	128.848	-0.30811	-0.2537	0.0165
129.348	93.5483	94.9856	93.9398	129.348	-0.2998	-0.24788	0.0211
129.848	93.533	94.9729	93.9413	129.848	-0.29177	-0.24207	0.0255
130.348	93.5183	94.9605	93.943	130.348	-0.28396	-0.23626	0.0296
130.848	93.504	94.9482	93.945	130.848	-0.27618	-0.23044	0.0335
131.348	93.49	94.9361	93.9472	131.348	-0.2684	-0.22461	0.0371
131.848	93.4763	94.9242	93.9496	131.848	-0.26064	-0.2188	0.0406
132.348	93.4629	94.9125	93.9521	132.348	-0.25292	-0.21298	0.0437
132.848	93.4497	94.9011	93.9548	132.848	-0.24521	-0.20719	0.0466
133.348	93.4369	94.8899	93.9575	133.348	-0.2375	-0.20142	0.0492
133.848	93.4244	94.8792	93.9604	133.848	-0.22987	-0.19581	0.0515
134.348	93.4122	94.8692	93.9634	134.348	-0.2222	-0.19048	0.0537
134.848	93.4003	94.8594	93.9666	134.848	-0.21455	-0.18517	0.0557
135.348	93.3887	94.8498	93.9698	135.348	-0.20696	-0.17985	0.0575
135.848	93.3782	94.8403	93.9732	135.848	-0.19988	-0.17452	0.0592
136.348	93.368	94.831	93.9767	136.348	-0.19291	-0.16921	0.0606
136.848	93.3582	94.8219	93.9803	136.848	-0.18599	-0.16388	0.0619
137.348	93.3486	94.813	93.9838	137.348	-0.17907	-0.15861	0.063
137.848	93.3392	94.8043	93.9873	137.848	-0.17219	-0.15336	0.064
138.348	93.3302	94.796	93.9909	138.348	-0.16532	-0.14821	0.0647
138.848	93.3213	94.7885	93.9945	138.848	-0.15846	-0.14344	0.0654
139.348	93.3129	94.7812	93.9982	139.348	-0.15168	-0.13871	0.066
139.848	93.3047	94.774	94.0019	139.848	-0.14498	-0.13399	0.0664
140.348	93.2972	94.767	94.0057	140.348	-0.13865	-0.12928	0.0667
140.848	93.2903	94.7602	94.0095	140.848	-0.13259	-0.1246	0.0669
141.348	93.2836	94.7536	94.0134	141.348	-0.12657	-0.11993	0.067
141.848	93.2772	94.7472	94.017	141.848	-0.12061	-0.11529	0.067
142.348	93.271	94.741	94.0206	142.348	-0.11468	-0.1107	0.0669
142.848	93.2651	94.735	94.0242	142.848	-0.1088	-0.10616	0.0667
143.348	93.2595	94.7296	94.0279	143.348	-0.10298	-0.10197	0.0665
143.848	93.2541	94.7245	94.0315	143.848	-0.0972	-0.0978	0.0662
144.348	93.249	94.7195	94.0352	144.348	-0.0915	-0.0937	0.0658
144.848	93.2443	94.7147	94.0388	144.848	-0.086	-0.0897	0.0654
145.348	93.2401	94.7101	94.0424	145.348	-0.0809	-0.0856	0.0649
145.848	93.2361	94.7057	94.046	145.848	-0.0758	-0.0817	0.0644
146.348	93.2324	94.7014	94.0496	146.348	-0.0708	-0.0777	0.0638
146.848	93.2289	94.6974	94.0529	146.848	-0.0658	-0.0738	0.0633
147.348	93.2257	94.6935	94.0563	147.348	-0.0609	-0.0699	0.0627
147.848	93.2227	94.6899	94.0596	147.848	-0.0561	-0.0661	0.062
148.348	93.2199	94.6867	94.0629	148.348	-0.0514	-0.0626	0.0614
148.848	93.2174	94.6836	94.0661	148.848	-0.0467	-0.0592	0.0607
149.348	93.2151	94.6807	94.0694	149.348	-0.0421	-0.0557	0.06
149.848	93.2132	94.6779	94.0726	149.848	-0.0378	-0.0523	0.0593
150.348	93.2115	94.6754	94.0758	150.348	-0.0337	-0.049	0.0585
150.848	93.21	94.673	94.0789	150.848	-0.0296	-0.0457	0.0578
151.348	93.2088	94.6707	94.082	151.348	-0.0256	-0.0425	0.057
151.848	93.2077	94.6687	94.0851	151.848	-0.0217	-0.0393	0.0563
152.348	93.2068	94.6668	94.0881	152.348	-0.0178	-0.0361	0.0555
152.848	93.2062	94.665	94.091	152.848	-0.014	-0.033	0.0548
153.348	93.2057	94.6634	94.0938	153.348	-0.0103	-0.03	0.0541
153.848	93.2054	94.6621	94.0965	153.848	-0.0067	-0.0271	0.0534
154.348	93.2053	94.6608	94.0993	154.348	-0.00316	-0.0243	0.0528
154.848	93.2054	94.6598	94.102	154.848	3.06E-4	-0.0216	0.0521
155.348	93.2057	94.6589	94.1047	155.348	0.0037	-0.0189	0.0514
155.848	93.2061	94.6581	94.1074	155.848	0.00687	-0.0163	0.0507
156.348	93.2067	94.6574	94.11	156.348	0.0099	-0.0138	0.0501
156.848	93.2075	94.6569	94.1126	156.848	0.0129	-0.0113	0.0495
157.348	93.2084	94.6565	94.1152	157.348	0.0158	-0.00878	0.0489
157.848	93.2095	94.6562	94.1177	157.848	0.0186	-0.00638	0.0483
158.348	93.2107	94.656	94.1202	158.348	0.0213	-0.00404	0.0477
158.848	93.212	94.656	94.1227	158.848	0.024	-0.00174	0.0471
159.348	93.2135	94.6561	94.1252	159.348	0.0266	4.99E-4	0.0466
159.848	93.2151	94.6563	94.1276	159.848	0.029	0.00267	0.0461
160.348	93.2168	94.6566	94.13	160.348	0.0314	0.00479	0.0456
160.848	93.2187	94.657	94.1324	160.848	0.0337	0.00684	0.0451
161.348	93.2206	94.6575	94.1347	161.348	0.0359	0.00882	0.0447
161.848	93.2227	94.6582	94.1369	161.848	0.038	0.0107	0.0443
162.348	93.2249	94.6589	94.1392	162.348	0.0401	0.0126	0.0439
162.848	93.2272	94.6596	94.1414	162.848	0.042	0.0143	0.0435
163.348	93.2296	94.6605	94.1436	163.348	0.0438	0.016	0.0432
163.848	93.232	94.6615	94.1458	163.848	0.0455	0.0176	0.0429
164.348	93.2345	94.6625	94.148	164.348	0.0471	0.0192	0.0426
164.848	93.237	94.6636	94.1501	164.848	0.0486	0.0207	0.0423
165.348	93.2397	94.6648	94.1523	165.348	0.05	0.0222	0.042
165.848	93.2423	94.666	94.1544	165.848	0.0512	0.0235	0.0418
166.348	93.245	94.6673	94.1565	166.348	0.0524	0.0249	0.0416
166.848	93.2478	94.6687	94.1586	166.848	0.0535	0.0261	0.0414
167.348	93.2506	94.6701	94.1607	167.348	0.0544	0.0273	0.0412
167.848	93.2535	94.6716	94.1628	167.848	0.0553	0.0285	0.0411
168.348	93.2563	94.6732	94.1649	168.348	0.056	0.0295	0.0409
168.848	93.2593	94.6747	94.167	168.848	0.0567	0.0305	0.0408
169.348	93.2622	94.6764	94.169	169.348	0.0572	0.0315	0.0407
169.848	93.2652	94.678	94.1711	169.848	0.0577	0.0324	0.0406
170.348	93.2682	94.6798	94.1732	170.348	0.058	0.0332	0.0406
170.848	93.2711	94.6815	94.1752	170.848	0.0582	0.034	0.0405
171.348	93.2741	94.6833	94.1773	171.348	0.0583	0.0347	0.0405
171.848	93.2771	94.6851	94.1793	171.848	0.0582	0.0353	0.0405
172.348	93.2801	94.687	94.1814	172.348	0.0581	0.0359	0.0405
172.848	93.283	94.6888	94.1834	172.848	0.0579	0.0364	0.0405
173.348	93.2859	94.6907	94.1855	173.348	0.0575	0.0369	0.0405
173.848	93.2888	94.6926	94.1876	173.848	0.057	0.0373	0.0406
174.348	93.2916	94.6945	94.1896	174.348	0.0565	0.0377	0.0406
174.848	93.2944	94.6964	94.1917	174.848	0.0558	0.038	0.0407
175.348	93.2972	94.6984	94.1938	175.348	0.055	0.0382	0.0408
175.848	93.2999	94.7003	94.1958	175.848	0.0541	0.0384	0.0409
176.348	93.3025	94.7022	94.1979	176.348	0.053	0.0385	0.0409
176.848	93.3051	94.7042	94.2	176.848	0.0519	0.0386	0.041
177.348	93.3076	94.7061	94.202	177.348	0.0507	0.0386	0.0412
177.848	93.3101	94.7081	94.2041	177.848	0.0494	0.0386	0.0413
178.348	93.3124	94.71	94.2062	178.348	0.048	0.0386	0.0414
178.848	93.3147	94.7119	94.2083	178.848	0.0464	0.0385	0.0415
179.348	93.3169	94.7138	94.2104	179.348	0.0448	0.0383	0.0416
179.848	93.3191	94.7157	94.2125	179.848	0.0431	0.0381	0.0418
180.348	93.3211	94.7176	94.2145	180.348	0.0412	0.0379	0.0419
180.848	93.323	94.7194	94.2167	180.848	0.0393	0.0376	0.042
181.348	93.3248	94.7213	94.2188	181.348	0.0373	0.0373	0.0422
181.848	93.3265	94.7231	94.2209	181.848	0.0353	0.037	0.0423
182.348	93.3281	94.7249	94.223	182.348	0.0331	0.0366	0.0424
182.848	93.3296	94.7267	94.2251	182.848	0.0309	0.0362	0.0426
183.348	93.3309	94.7285	94.2272	183.348	0.0285	0.0358	0.0427
183.848	93.3322	94.7302	94.2294	183.848	0.0261	0.0354	0.0428
184.348	93.3333	94.7319	94.2315	184.348	0.0237	0.0349	0.0429
184.848	93.3343	94.7336	94.2337	184.848	0.0211	0.0344	0.0431
185.348	93.3351	94.7353	94.2358	185.348	0.0185	0.0339	0.0432
185.848	93.3358	94.7369	94.238	185.848	0.0158	0.0333	0.0433
186.348	93.3364	94.7385	94.2401	186.348	0.0131	0.0328	0.0434
186.848	93.3369	94.7401	94.2423	186.848	0.0103	0.0322	0.0435
187.348	93.3372	94.7416	94.2445	187.348	0.00746	0.0316	0.0436
187.848	93.3373	94.7432	94.2467	187.848	0.00455	0.0311	0.0437
188.348	93.3373	94.7446	94.2488	188.348	0.00158	0.0305	0.0438
188.848	93.3372	94.7461	94.251	188.848	-0.00143	0.0299	0.0439
189.348	93.3369	94.7475	94.2532	189.348	-0.00448	0.0293	0.0439
189.848	93.3364	94.7489	94.2554	189.848	-0.00759	0.0287	0.044
190.348	93.3358	94.7503	94.2575	190.348	-0.0107	0.0281	0.044
190.848	93.3351	94.7516	94.2597	190.848	-0.0139	0.0275	0.0441
191.348	93.3342	94.7529	94.2619	191.348	-0.0171	0.0269	0.0441
191.848	93.3331	94.7542	94.2641	191.848	-0.0204	0.0263	0.0442
192.348	93.3318	94.7555	94.2662	192.348	-0.0237	0.0258	0.0442
192.848	93.3304	94.7567	94.2684	192.848	-0.027	0.0252	0.0442
193.348	93.3288	94.7579	94.2706	193.348	-0.0304	0.0246	0.0442
193.848	93.3271	94.7591	94.2728	193.848	-0.0337	0.0241	0.0442
194.348	93.3252	94.7602	94.275	194.348	-0.0372	0.0236	0.0441
194.848	93.3231	94.7614	94.2771	194.848	-0.0406	0.0231	0.0441
195.348	93.3208	94.7625	94.2793	195.348	-0.044	0.0226	0.0441
195.848	93.3184	94.7635	94.2815	195.848	-0.0475	0.0221	0.044
196.348	93.3158	94.7646	94.2836	196.348	-0.051	0.0217	0.0439
196.848	93.313	94.7656	94.2858	196.848	-0.0545	0.0212	0.0439
197.348	93.31	94.7666	94.2879	197.348	-0.0581	0.0208	0.0438
197.848	93.3069	94.7677	94.2901	197.848	-0.0617	0.0204	0.0437
198.348	93.3036	94.7686	94.2922	198.348	-0.0652	0.0201	0.0436
198.848	93.3001	94.7696	94.2944	198.848	-0.0688	0.0197	0.0434
199.348	93.2965	94.7705	94.2965	199.348	-0.0724	0.0194	0.0433
199.848	93.2926	94.7715	94.2986	199.848	-0.076	0.0191	0.0431
200.348	93.2887	94.7724	94.3008	200.348	-0.0796	0.0188	0.043
200.848	93.2845	94.7733	94.3029	200.848	-0.0833	0.0186	0.0428
201.348	93.2801	94.7742	94.305	201.348	-0.087	0.0184	0.0426
201.848	93.2755	94.7751	94.3071	201.848	-0.0907	0.0182	0.0424
202.348	93.2708	94.776	94.3092	202.348	-0.0944	0.018	0.0422
202.848	93.2659	94.7769	94.3112	202.848	-0.0982	0.0178	0.0419
203.348	93.2608	94.7777	94.3133	203.348	-0.10197	0.0177	0.0417
203.848	93.2555	94.7786	94.3153	203.848	-0.10578	0.0176	0.0414
204.348	93.25	94.7794	94.3173	204.348	-0.10962	0.0175	0.0411
204.848	93.2443	94.7803	94.3194	204.848	-0.11349	0.0174	0.0408
205.348	93.2384	94.7812	94.3214	205.348	-0.1174	0.0174	0.0404
205.848	93.2323	94.782	94.3233	205.848	-0.12135	0.0173	0.0401
206.348	93.226	94.7829	94.3253	206.348	-0.12535	0.0173	0.0397
206.848	93.2195	94.7837	94.3273	206.848	-0.12942	0.0173	0.0393
207.348	93.2128	94.7846	94.3292	207.348	-0.1335	0.0173	0.0389
207.848	93.2059	94.7854	94.3311	207.848	-0.13766	0.0173	0.0385
208.348	93.1987	94.7863	94.333	208.348	-0.14186	0.0174	0.038
208.848	93.1914	94.7872	94.3348	208.848	-0.14611	0.0174	0.0375
209.348	93.1838	94.788	94.3366	209.348	-0.15041	0.0174	0.037
209.848	93.176	94.7889	94.3384	209.848	-0.1548	0.0175	0.0365
210.348	93.168	94.7898	94.3402	210.348	-0.15922	0.0176	0.036
210.848	93.1598	94.7906	94.342	210.848	-0.1637	0.0176	0.0354
211.348	93.1513	94.7915	94.3437	211.348	-0.16828	0.0177	0.0348
211.848	93.1426	94.7924	94.3454	211.848	-0.17293	0.0177	0.0342
212.348	93.1337	94.7933	94.347	212.348	-0.17765	0.0178	0.0335
212.848	93.1245	94.7942	94.3486	212.848	-0.18244	0.0178	0.0329
213.348	93.115	94.795	94.3502	213.348	-0.18732	0.0178	0.0322
213.848	93.1053	94.7959	94.3518	213.848	-0.19228	0.0179	0.0314
214.348	93.0954	94.7968	94.3533	214.348	-0.19732	0.0179	0.0307
214.848	93.0852	94.7977	94.3548	214.848	-0.20246	0.0179	0.0299
215.348	93.0748	94.7986	94.3562	215.348	-0.2077	0.0179	0.0291
215.848	93.064	94.7995	94.3576	215.848	-0.21304	0.0179	0.0282
216.348	93.0529	94.8004	94.3589	216.348	-0.2185	0.0178	0.0274
216.848	93.0416	94.8012	94.3602	216.848	-0.22405	0.0178	0.0265
217.348	93.03	94.8021	94.3615	217.348	-0.22969	0.0177	0.0256
217.848	93.0181	94.803	94.3627	217.848	-0.23547	0.0176	0.0246
218.348	93.0059	94.8038	94.3638	218.348	-0.24134	0.0174	0.0236
218.848	92.9933	94.8047	94.3649	218.848	-0.24735	0.0173	0.0226
219.348	92.9804	94.8056	94.366	219.348	-0.25348	0.0171	0.0216
219.848	92.9672	94.8064	94.367	219.848	-0.25973	0.0169	0.0205
220.348	92.9537	94.8072	94.368	220.348	-0.26609	0.0166	0.0194
220.848	92.9399	94.808	94.3688	220.848	-0.27256	0.0163	0.0183
221.348	92.9257	94.8088	94.3697	221.348	-0.27918	0.016	0.0172
221.848	92.9112	94.8096	94.3705	221.848	-0.28592	0.0157	0.016
222.348	92.8962	94.8103	94.3712	222.348	-0.2928	0.0153	0.0148
222.848	92.881	94.8111	94.3718	222.848	-0.29979	0.0149	0.0136
223.348	92.8654	94.8118	94.3724	223.348	-0.30691	0.0144	0.0124
223.848	92.8495	94.8125	94.3729	223.848	-0.31413	0.0139	0.0111
224.348	92.8332	94.8131	94.3734	224.348	-0.32148	0.0134	0.0098
224.848	92.8166	94.8137	94.3738	224.848	-0.32897	0.0129	0.00848
225.348	92.7995	94.8144	94.3741	225.348	-0.33664	0.0122	0.00714
225.848	92.7819	94.8149	94.3744	225.848	-0.34444	0.0116	0.00578
226.348	92.7641	94.8154	94.3745	226.348	-0.35233	0.0109	0.00439
226.848	92.7458	94.8159	94.3747	226.848	-0.36037	0.0102	0.00298
227.348	92.7271	94.8164	94.3747	227.348	-0.36856	0.00941	0.00156
227.848	92.7081	94.8168	94.3747	227.848	-0.37686	0.0086	1.08E-4
228.348	92.6887	94.8172	94.3746	228.348	-0.38526	0.00774	-0.00137
228.848	92.6688	94.8175	94.3744	228.848	-0.39386	0.00684	-0.00286
229.348	92.6484	94.8178	94.3741	229.348	-0.40257	0.00589	-0.00437
229.848	92.6277	94.818	94.3738	229.848	-0.4114	0.00489	-0.00591
230.348	92.6065	94.8182	94.3734	230.348	-0.42038	0.00385	-0.00747
230.848	92.5848	94.8183	94.3729	230.848	-0.42954	0.00277	-0.00904
231.348	92.5627	94.8183	94.3723	231.348	-0.43879	0.00163	-0.0106
231.848	92.5401	94.8183	94.3717	231.848	-0.44822	4.57E-4	-0.0122
232.348	92.517	94.8183	94.371	232.348	-0.45776	-0.000769	-0.0139
232.848	92.4935	94.8181	94.3701	232.848	-0.46744	-0.00204	-0.0155
233.348	92.4695	94.8179	94.3692	233.348	-0.47729	-0.00336	-0.0172
233.848	92.4449	94.8177	94.3683	233.848	-0.4873	-0.00473	-0.0189
234.348	92.42	94.8173	94.3672	234.348	-0.4974	-0.00615	-0.0206
234.848	92.3944	94.8169	94.366	234.848	-0.50772	-0.00762	-0.0223
235.348	92.3683	94.8164	94.3648	235.348	-0.51816	-0.00914	-0.0241
235.848	92.3418	94.8158	94.3635	235.848	-0.52874	-0.0107	-0.0258
236.348	92.3149	94.8152	94.362	236.348	-0.5394	-0.0123	-0.0276
236.848	92.2873	94.8144	94.3605	236.848	-0.55028	-0.014	-0.0294
237.348	92.2592	94.8136	94.3589	237.348	-0.5613	-0.0157	-0.0312
237.848	92.2305	94.8127	94.3572	237.848	-0.57251	-0.0175	-0.0331
238.348	92.2011	94.8117	94.3554	238.348	-0.5839	-0.0194	-0.035
238.848	92.171	94.8106	94.3535	238.848	-0.59556	-0.0212	-0.0368
239.348	92.1404	94.8094	94.3516	239.348	-0.60732	-0.0232	-0.0388
239.848	92.1093	94.8081	94.3495	239.848	-0.61924	-0.0252	-0.0407
240.348	92.0774	94.8067	94.3473	240.348	-0.63139	-0.0273	-0.0427
240.848	92.0452	94.8051	94.345	240.848	-0.64364	-0.0294	-0.0446
241.348	92.0123	94.8035	94.3426	241.348	-0.65608	-0.0316	-0.0467
241.848	91.9789	94.8017	94.3401	241.848	-0.66865	-0.0339	-0.0487
242.348	91.9448	94.7999	94.3376	242.348	-0.68149	-0.0362	-0.0507
242.848	91.9101	94.7979	94.3349	242.848	-0.69449	-0.0386	-0.0528
243.348	91.8746	94.7958	94.3321	243.348	-0.70774	-0.0411	-0.0549
243.848	91.8384	94.7936	94.3292	243.848	-0.72118	-0.0436	-0.0571
244.348	91.8015	94.7912	94.3261	244.348	-0.7349	-0.0463	-0.0592
244.848	91.764	94.7887	94.323	244.848	-0.7488	-0.049	-0.0614
245.348	91.7258	94.786	94.3198	245.348	-0.7629	-0.0518	-0.0636
245.848	91.6869	94.7832	94.3165	245.848	-0.77728	-0.0547	-0.0659
246.348	91.6473	94.7802	94.313	246.348	-0.79186	-0.0576	-0.0682
246.848	91.607	94.7771	94.3094	246.848	-0.80671	-0.0607	-0.0705
247.348	91.5658	94.7738	94.3058	247.348	-0.82183	-0.0639	-0.0728
247.848	91.5237	94.7704	94.302	247.848	-0.8373	-0.0672	-0.0752
248.348	91.4809	94.7667	94.298	248.348	-0.85304	-0.0706	-0.0776
248.848	91.4372	94.7629	94.294	248.848	-0.86908	-0.0742	-0.08
249.348	91.3925	94.7589	94.2898	249.348	-0.88549	-0.0778	-0.0825
249.848	91.3471	94.7547	94.2855	249.848	-0.90216	-0.0815	-0.085
250.348	91.3009	94.7503	94.2811	250.348	-0.91912	-0.0854	-0.0875
250.848	91.2539	94.7458	94.2766	250.848	-0.93643	-0.0894	-0.0901
251.348	91.2059	94.741	94.2719	251.348	-0.9541	-0.0935	-0.0927
251.848	91.1571	94.736	94.2671	251.848	-0.97208	-0.0978	-0.0954
252.348	91.1074	94.7307	94.2621	252.348	-0.99042	-0.10227	-0.0981
252.848	91.0566	94.7253	94.2571	252.848	-1.00923	-0.10686	-0.10082
253.348	91.0048	94.7195	94.2518	253.348	-1.02841	-0.11161	-0.10362
253.848	90.9518	94.7135	94.2464	253.848	-1.04807	-0.11656	-0.10646
254.348	90.8979	94.7073	94.2409	254.348	-1.06815	-0.12167	-0.10936
254.848	90.8425	94.7008	94.2352	254.848	-1.08878	-0.12695	-0.11231
255.348	90.7866	94.694	94.2294	255.348	-1.10971	-0.13244	-0.1153
255.848	90.7294	94.6869	94.2234	255.848	-1.13112	-0.13813	-0.11835
256.348	90.671	94.6796	94.2173	256.348	-1.15307	-0.14399	-0.12145
256.848	90.6115	94.6719	94.211	256.848	-1.17553	-0.15008	-0.12461
257.348	90.5509	94.664	94.2045	257.348	-1.19843	-0.15638	-0.12782
257.848	90.4891	94.6557	94.1979	257.848	-1.22184	-0.1629	-0.1311
258.348	90.4261	94.6471	94.1911	258.348	-1.2458	-0.16967	-0.13444
258.848	90.3623	94.6381	94.1841	258.848	-1.27014	-0.1767	-0.13785
259.348	90.2973	94.6287	94.177	259.348	-1.29502	-0.18398	-0.14133
259.848	90.2305	94.6189	94.1696	259.848	-1.32063	-0.19157	-0.14487
260.348	90.1625	94.6087	94.1621	260.348	-1.34682	-0.19943	-0.14849
260.848	90.0933	94.5981	94.1544	260.848	-1.37351	-0.20755	-0.15217
261.348	90.0227	94.5871	94.1466	261.348	-1.40083	-0.21601	-0.15593
261.848	89.9507	94.5756	94.1385	261.848	-1.42878	-0.22481	-0.15977
262.348	89.8776	94.5636	94.1303	262.348	-1.45719	-0.23394	-0.1637
262.848	89.8032	94.5512	94.1218	262.848	-1.48622	-0.24339	-0.16771
263.348	89.727	94.5383	94.1131	263.348	-1.51601	-0.25316	-0.17182
263.848	89.6489	94.5248	94.1042	263.848	-1.54664	-0.26336	-0.17602
264.348	89.5692	94.5109	94.0951	264.348	-1.57792	-0.27383	-0.18032
264.848	89.4878	94.4964	94.0858	264.848	-1.60993	-0.28473	-0.18472
265.348	89.405	94.4813	94.0762	265.348	-1.64259	-0.2961	-0.18921
265.848	89.3204	94.4656	94.0664	265.848	-1.67597	-0.30785	-0.19383
266.348	89.2344	94.4494	94.0564	266.348	-1.70996	-0.32001	-0.19854
266.848	89.1466	94.4324	94.0461	266.848	-1.74473	-0.33266	-0.20339
267.348	89.0574	94.4149	94.0356	267.348	-1.78007	-0.34574	-0.20835
267.848	88.9656	94.3967	94.0248	267.848	-1.81645	-0.35927	-0.21343
268.348	88.8726	94.3776	94.0138	268.348	-1.85335	-0.37343	-0.21862
268.848	88.7778	94.358	94.0024	268.848	-1.89093	-0.38803	-0.22397
269.348	88.6811	94.3374	93.9908	269.348	-1.92931	-0.40322	-0.22944
269.848	88.5815	94.3161	93.979	269.848	-1.96879	-0.41901	-0.23502
270.348	88.4805	94.2939	93.9668	270.348	-2.00885	-0.43538	-0.24078
270.848	88.3771	94.2708	93.9544	270.848	-2.04981	-0.45241	-0.24669
271.348	88.2714	94.2469	93.9416	271.348	-2.09165	-0.47001	-0.25276
271.848	88.1638	94.2221	93.9285	271.848	-2.13418	-0.48828	-0.25898
272.348	88.0546	94.1962	93.9151	272.348	-2.17728	-0.50725	-0.26538
272.848	87.9429	94.1694	93.9013	272.848	-2.22126	-0.52695	-0.27195
273.348	87.8286	94.1417	93.8872	273.348	-2.26619	-0.54727	-0.27868
273.848	87.7119	94.1128	93.8728	273.848	-2.31196	-0.56843	-0.28559
274.348	87.5925	94.0828	93.858	274.348	-2.35866	-0.59036	-0.29268
274.848	87.4702	94.0516	93.8428	274.848	-2.40637	-0.61314	-0.29998
275.348	87.3459	94.0193	93.8272	275.348	-2.4547	-0.63671	-0.30748
275.848	87.219	93.9856	93.8113	275.848	-2.50386	-0.66124	-0.31517
276.348	87.09	93.9504	93.7949	276.348	-2.55364	-0.68689	-0.32307
276.848	86.9582	93.9138	93.7782	276.848	-2.60433	-0.71348	-0.33118
277.348	86.8239	93.8762	93.7611	277.348	-2.65573	-0.7408	-0.3395
277.848	86.6872	93.837	93.7435	277.848	-2.70785	-0.76928	-0.34806
278.348	86.5485	93.7962	93.7254	278.348	-2.76048	-0.79886	-0.35685
278.848	86.4061	93.7543	93.7069	278.848	-2.81424	-0.8292	-0.36589
279.348	86.2609	93.7108	93.6879	279.348	-2.86876	-0.86066	-0.3752
279.848	86.1133	93.6651	93.6684	279.848	-2.92388	-0.89366	-0.38473
280.348	85.9622	93.6179	93.6484	280.348	-2.97999	-0.92776	-0.39453
280.848	85.8083	93.5692	93.628	280.848	-3.03685	-0.96285	-0.40461
281.348	85.652	93.5182	93.6069	281.348	-3.09419	-0.99951	-0.41496
281.848	85.4935	93.4652	93.5855	281.848	-3.15197	-1.0376	-0.42555
282.348	85.3318	93.4106	93.5634	282.348	-3.21055	-1.07679	-0.43647
282.848	85.1663	93.3536	93.5408	282.848	-3.2701	-1.1176	-0.44768
283.348	84.9977	93.2945	93.5176	283.348	-3.33035	-1.15986	-0.45921
283.848	84.8263	93.2331	93.4939	283.848	-3.39117	-1.20366	-0.47104
284.348	84.6514	93.1695	93.4694	284.348	-3.45277	-1.24891	-0.48323
284.848	84.473	93.1036	93.4444	284.848	-3.51513	-1.29575	-0.49573
285.348	84.292	93.0357	93.4188	285.348	-3.57792	-1.34387	-0.50859
285.848	84.1077	92.9652	93.3924	285.848	-3.64133	-1.39376	-0.52181
286.348	83.9192	92.8918	93.3654	286.348	-3.70569	-1.44548	-0.53541
286.848	83.7278	92.8156	93.3377	286.848	-3.77053	-1.49905	-0.54939
287.348	83.5327	92.7366	93.3092	287.348	-3.83602	-1.55446	-0.56382
287.848	83.3349	92.6544	93.28	287.848	-3.90189	-1.61188	-0.57863
288.348	83.132	92.5691	93.25	288.348	-3.96886	-1.67125	-0.59388
288.848	82.927	92.4812	93.2192	288.848	-4.03592	-1.73223	-0.60956
289.348	82.7172	92.3902	93.1876	289.348	-4.10394	-1.7951	-0.62573
289.848	82.5049	92.2959	93.1551	289.848	-4.17214	-1.86001	-0.64237
290.348	82.288	92.1987	93.1218	290.348	-4.24117	-1.92658	-0.65953
290.848	82.0682	92.0974	93.0876	290.848	-4.31049	-1.9957	-0.67716
291.348	81.8442	91.9921	93.0523	291.348	-4.38044	-2.06713	-0.6954
291.848	81.6182	91.8837	93.0161	291.848	-4.45035	-2.1403	-0.7142
292.348	81.3873	91.771	92.9791	292.348	-4.52106	-2.21595	-0.73352
292.848	81.1528	91.6545	92.941	292.848	-4.5922	-2.29368	-0.75343
293.348	80.9147	91.5347	92.9018	293.348	-4.66367	-2.37309	-0.774
293.848	80.6736	91.4106	92.8615	293.848	-4.73536	-2.45491	-0.7952
294.348	80.4275	91.2823	92.8202	294.348	-4.80775	-2.53888	-0.81705
294.848	80.1793	91.1496	92.7776	294.848	-4.88	-2.62511	-0.83966
295.348	79.9271	91.0119	92.7339	295.348	-4.95265	-2.71396	-0.86291
295.848	79.6721	90.8696	92.689	295.848	-5.02534	-2.80502	-0.88693
296.348	79.412	90.7238	92.6429	296.348	-5.09867	-2.89759	-0.91168
296.848	79.1491	90.572	92.5955	296.848	-5.17199	-2.99313	-0.93723
297.348	78.8814	90.416	92.5468	297.348	-5.2458	-3.09046	-0.96356
297.848	78.6116	90.2548	92.4965	297.848	-5.31933	-3.19009	-0.99086
298.348	78.3386	90.0887	92.4448	298.348	-5.39292	-3.29177	-1.01904
298.848	78.0625	89.9173	92.3916	298.848	-5.46645	-3.39562	-1.04812
299.348	77.7825	89.7414	92.337	299.348	-5.54016	-3.50105	-1.07814
299.848	77.5	89.5592	92.2808	299.848	-5.61362	-3.60911	-1.10913
300.348	77.2137	89.3711	92.2229	300.348	-5.68716	-3.71941	-1.14112
300.848	76.9246	89.1771	92.1636	300.848	-5.76048	-3.8318	-1.17407
301.348	76.6321	88.9772	92.1024	301.348	-5.83373	-3.9462	-1.20814
301.848	76.3359	88.77	92.0394	301.848	-5.90692	-4.06322	-1.24331
302.348	76.0346	88.5582	91.9746	302.348	-5.98039	-4.18127	-1.27961
302.848	75.7314	88.3406	91.908	302.848	-6.05329	-4.30089	-1.31708
303.348	75.4233	88.1167	91.8394	303.348	-6.12632	-4.42217	-1.35573
303.848	75.111	87.8871	91.7687	303.848	-6.19927	-4.54471	-1.39562
304.348	74.7961	87.6516	91.6961	304.348	-6.27174	-4.66847	-1.43676
304.848	74.4797	87.4091	91.6212	304.848	-6.34342	-4.79388	-1.47925
305.348	74.1585	87.1602	91.5442	305.348	-6.41501	-4.92048	-1.52297
305.848	73.8364	86.9049	91.4647	305.848	-6.48565	-5.04808	-1.56816
306.348	73.5112	86.6419	91.383	306.348	-6.55575	-5.17715	-1.61472
306.848	73.1821	86.3746	91.299	306.848	-6.62544	-5.30594	-1.66264
307.348	72.8488	86.1007	91.2125	307.348	-6.69474	-5.43537	-1.71193
307.848	72.5128	85.8197	91.1235	307.848	-6.76329	-5.56554	-1.76273
308.348	72.1707	85.5322	91.0319	308.348	-6.83168	-5.69596	-1.81496
308.848	71.8289	85.2388	90.9377	308.848	-6.89862	-5.82625	-1.86867
309.348	71.4839	84.938	90.8406	309.348	-6.96473	-5.95686	-1.92397
309.848	71.1354	84.6328	90.7406	309.848	-7.03002	-6.08635	-1.98092
310.348	70.7813	84.3224	90.6377	310.348	-7.09479	-6.21493	-2.03936
310.848	70.4248	84.0043	90.5316	310.848	-7.15841	-6.34345	-2.09947
311.348	70.0652	83.6808	90.4225	311.348	-7.22093	-6.4708	-2.16121
311.848	69.7026	83.3495	90.3101	311.848	-7.28225	-6.5978	-2.22458
312.348	69.3375	83.0091	90.1946	312.348	-7.34223	-6.72466	-2.28951
312.848	68.9716	82.6611	90.0755	312.848	-7.40053	-6.85058	-2.35624
313.348	68.6026	82.3089	89.9529	313.348	-7.45747	-6.97417	-2.42463
313.848	68.2279	81.9495	89.8269	313.848	-7.51336	-7.09633	-2.49457
314.348	67.8524	81.5849	89.6973	314.348	-7.56737	-7.21617	-2.56616
314.848	67.473	81.2135	89.564	314.848	-7.61987	-7.33403	-2.63937
315.348	67.0918	80.8374	89.4268	315.348	-7.67051	-7.44915	-2.71429
315.848	66.7096	80.455	89.2858	315.848	-7.71911	-7.56178	-2.79077
316.348	66.3234	80.0656	89.1408	316.348	-7.76596	-7.67193	-2.8689
316.848	65.9322	79.67	88.9917	316.848	-7.81109	-7.77921	-2.94865
317.348	65.5407	79.2706	88.8383	317.348	-7.85384	-7.88277	-3.02997
317.848	65.1465	78.8663	88.6813	317.848	-7.89442	-7.98278	-3.11251
318.348	64.7503	78.4564	88.52	318.348	-7.93265	-8.07925	-3.19656
318.848	64.3541	78.043	88.3541	318.848	-7.9683	-8.17152	-3.28214
319.348	63.9573	77.6272	88.1838	319.348	-8.00135	-8.25929	-3.36908
319.848	63.5592	77.2066	88.009	319.848	-8.03181	-8.34293	-3.45735
320.348	63.1582	76.7797	87.8293	320.348	-8.05969	-8.42256	-3.54708
320.848	62.7553	76.3507	87.6453	320.848	-8.08483	-8.49725	-3.63783
321.348	62.3527	75.9173	87.4566	321.348	-8.10704	-8.56727	-3.72968
321.848	61.9484	75.4802	87.263	321.848	-8.12633	-8.63242	-3.82264
322.348	61.544	75.0402	87.0653	322.348	-8.14259	-8.69241	-3.91623
322.848	61.1388	74.5993	86.8628	322.848	-8.15575	-8.74692	-4.01072
323.348	60.7342	74.1541	86.6552	323.348	-8.16573	-8.79628	-4.10603
323.848	60.3275	73.7108	86.443	323.848	-8.17251	-8.83976	-4.20189
324.348	59.9208	73.2644	86.2261	324.348	-8.17599	-8.87781	-4.29821
324.848	59.5127	72.8194	86.0037	324.848	-8.17608	-8.91003	-4.39519
325.348	59.1065	72.3709	85.776	325.348	-8.17275	-8.93671	-4.49264
325.848	58.6996	71.9242	85.5428	325.848	-8.16592	-8.95751	-4.59043
326.348	58.2934	71.475	85.3055	326.348	-8.15557	-8.9726	-4.68792
326.848	57.8877	71.0267	85.0633	326.848	-8.14162	-8.98182	-4.78526
327.348	57.4836	70.5751	84.8159	327.348	-8.1241	-8.9852	-4.88247
327.848	57.0803	70.1282	84.5641	327.848	-8.10292	-8.98268	-4.97901
328.348	56.6765	69.679	84.3079	328.348	-8.07797	-8.97425	-5.07488
328.848	56.2739	69.2295	84.0457	328.848	-8.0493	-8.95987	-5.17039
329.348	55.8736	68.7815	83.7785	329.348	-8.01697	-8.9396	-5.26508
329.848	55.4727	68.3345	83.5079	329.848	-7.98068	-8.91343	-5.35819
330.348	55.0732	67.8851	83.2318	330.348	-7.94057	-8.88111	-5.45037
330.848	54.6765	67.4398	82.9515	330.848	-7.89678	-8.84309	-5.54101
331.348	54.2821	66.9987	82.6669	331.348	-7.84926	-8.7995	-5.62997
331.848	53.8903	66.5581	82.3785	331.848	-7.79805	-8.75005	-5.71694
332.348	53.5031	66.1236	82.0847	332.348	-7.74344	-8.69543	-5.80229
332.848	53.1168	65.6927	81.7875	332.848	-7.6849	-8.63548	-5.88525
333.348	52.7339	65.2645	81.4863	333.348	-7.62285	-8.57017	-5.96587
333.848	52.3542	64.8393	81.1804	333.848	-7.55728	-8.49959	-6.04413
334.348	51.9778	64.4187	80.8701	334.348	-7.4882	-8.42412	-6.11983
334.848	51.605	64.0021	80.5566	334.848	-7.41574	-8.34375	-6.19251
335.348	51.2374	63.5895	80.2393	335.348	-7.34028	-8.2586	-6.26215
335.848	50.8741	63.1806	79.9179	335.848	-7.26171	-8.16872	-6.32866
336.348	50.5147	62.7775	79.595	336.348	-7.18	-8.07465	-6.39138
336.848	50.1577	62.3788	79.2689	336.848	-7.09485	-7.97627	-6.45055
337.348	49.806	61.9856	78.9392	337.348	-7.00699	-7.87392	-6.50605
337.848	49.4589	61.5983	78.6073	337.848	-6.91635	-7.76793	-6.55754
338.348	49.1146	61.2182	78.2736	338.348	-6.82254	-7.6588	-6.60483
338.848	48.7756	60.8427	77.9359	338.848	-6.72626	-7.54599	-6.64809
339.348	48.4419	60.4731	77.5965	339.348	-6.62768	-7.43004	-6.68689
339.848	48.1125	60.1095	77.2565	339.848	-6.52652	-7.31108	-6.721
340.348	47.7904	59.7523	76.915	340.348	-6.42389	-7.18951	-6.75044
340.848	47.4723	59.401	76.5717	340.848	-6.31885	-7.06528	-6.77514
341.348	47.1601	59.0568	76.2285	341.348	-6.21216	-6.93902	-6.79487
341.848	46.8543	58.719	75.8849	341.848	-6.10407	-6.81064	-6.8096
342.348	46.5545	58.387	75.54	342.348	-5.99463	-6.68012	-6.8193
342.848	46.2585	58.0616	75.1956	342.848	-5.88318	-6.54792	-6.82383
343.348	45.9716	57.7424	74.852	343.348	-5.77182	-6.41414	-6.82318
343.848	45.6884	57.4298	74.5087	343.848	-5.65868	-6.279	-6.81729
344.348	45.4122	57.1245	74.166	344.348	-5.54513	-6.14314	-6.80615
344.848	45.1399	56.8268	73.8255	344.848	-5.43012	-6.00679	-6.78979
345.348	44.8753	56.5358	73.4864	345.348	-5.31531	-5.86989	-6.7682
345.848	44.6139	56.2522	73.1487	345.848	-5.19897	-5.73282	-6.74137
346.348	44.3605	55.9757	72.8134	346.348	-5.08331	-5.5958	-6.70939
346.848	44.112	55.7056	72.48	346.848	-4.96712	-5.45861	-6.67225
347.348	43.8706	55.4425	72.1487	347.348	-4.85159	-5.32168	-6.62995
347.848	43.6334	55.186	71.8203	347.848	-4.73551	-5.18514	-6.58267
348.348	43.4037	54.9363	71.4941	348.348	-4.62061	-5.04918	-6.53032
348.848	43.1795	54.6932	71.171	348.848	-4.5061	-4.91399	-6.4731
349.348	42.9612	54.4575	70.8516	349.348	-4.39229	-4.78015	-6.41116
349.848	42.7488	54.2285	70.5354	349.848	-4.27938	-4.64742	-6.34449
350.348	42.5423	54.0061	70.2225	350.348	-4.16752	-4.51607	-6.27319
350.848	42.3412	53.7904	69.9139	350.848	-4.05664	-4.38622	-6.19754
351.348	42.1459	53.5806	69.6095	351.348	-3.94707	-4.25769	-6.11766
351.848	41.956	53.3769	69.31	351.848	-3.83874	-4.13071	-6.03385
352.348	41.7712	53.1797	69.0147	352.348	-3.73157	-4.00567	-5.94605
352.848	41.5918	52.9884	68.7238	352.848	-3.62603	-3.88248	-5.85437
353.348	41.418	52.803	68.4383	353.348	-3.52221	-3.76128	-5.75932
353.848	41.2491	52.624	68.1568	353.848	-3.41996	-3.64244	-5.66055
354.348	41.0853	52.451	67.8804	354.348	-3.31952	-3.52603	-5.55858
354.848	40.9265	52.2837	67.6105	354.848	-3.22095	-3.4119	-5.45407
355.348	40.7724	52.1217	67.3464	355.348	-3.12416	-3.30002	-5.34696
355.848	40.623	51.9651	67.0879	355.848	-3.02928	-3.19064	-5.23741
356.348	40.4786	51.814	66.8354	356.348	-2.93667	-3.08378	-5.12572
356.848	40.3384	51.6675	66.5881	356.848	-2.84593	-2.97915	-5.01175
357.348	40.2025	51.5262	66.346	357.348	-2.75717	-2.87722	-4.89563
357.848	40.071	51.3899	66.1099	357.848	-2.67068	-2.778	-4.77796
358.348	39.944	51.2582	65.8798	358.348	-2.58653	-2.68129	-4.65889
358.848	39.8206	51.1313	65.6566	358.848	-2.50422	-2.58741	-4.53913
359.348	39.7012	51.0091	65.4397	359.348	-2.42421	-2.49635	-4.41866
359.848	39.5859	50.8909	65.2287	359.848	-2.34658	-2.40772	-4.29741
360.348	39.4742	50.777	65.024	360.348	-2.27106	-2.32187	-4.17581
360.848	39.3661	50.6675	64.8254	360.848	-2.1978	-2.23897	-4.054
361.348	39.2615	50.5614	64.6327	361.348	-2.1268	-2.15837	-3.9321
361.848	39.1605	50.4592	64.4459	361.848	-2.05814	-2.08047	-3.8103
362.348	39.0627	50.3608	64.2654	362.348	-1.99166	-2.00537	-3.68907
362.848	38.9683	50.2659	64.0906	362.848	-1.92757	-1.93277	-3.56822
363.348	38.8768	50.1742	63.9211	363.348	-1.86553	-1.86269	-3.44771
363.848	38.7882	50.086	63.758	363.848	-1.80567	-1.79536	-3.32849
364.348	38.7026	50.0009	63.6011	364.348	-1.74799	-1.73047	-3.21069
364.848	38.6197	49.919	63.4494	364.848	-1.69238	-1.66824	-3.09383
365.348	38.539	49.8403	63.3035	365.348	-1.6386	-1.60859	-2.97854
365.848	38.4611	49.7642	63.1639	365.848	-1.58701	-1.55126	-2.86546
366.348	38.3856	49.6907	63.0294	366.348	-1.53744	-1.4962	-2.75376
366.848	38.3123	49.6198	62.8996	366.848	-1.48969	-1.4435	-2.64344
367.348	38.2413	49.5511	62.7754	367.348	-1.44392	-1.3929	-2.53536
367.848	38.1726	49.4848	62.6565	367.848	-1.40012	-1.34448	-2.42952
368.348	38.1059	49.421	62.5425	368.348	-1.35808	-1.29836	-2.32578
368.848	38.0412	49.3594	62.4334	368.848	-1.31782	-1.25441	-2.2244
369.348	37.9783	49.2998	62.3297	369.348	-1.27928	-1.21245	-2.12592
369.848	37.9171	49.2422	62.2308	369.848	-1.24236	-1.17252	-2.02999
370.348	37.8578	49.1865	62.1361	370.348	-1.2071	-1.13449	-1.9364
370.848	37.8	49.1324	62.0459	370.848	-1.1734	-1.09821	-1.84549
371.348	37.7438	49.0799	61.9603	371.348	-1.1412	-1.06364	-1.75746
371.848	37.6893	49.0291	61.8786	371.848	-1.11056	-1.03081	-1.67195
372.348	37.6363	48.9798	61.801	372.348	-1.0814	-0.9997	-1.5892
372.848	37.5845	48.9322	61.7274	372.848	-1.0535	-0.9703	-1.50937
373.348	37.5339	48.886	61.6573	373.348	-1.02692	-0.94246	-1.43213
373.848	37.4848	48.841	61.591	373.848	-1.00164	-0.91607	-1.35773
374.348	37.4365	48.7974	61.5283	374.348	-0.97744	-0.89113	-1.28629
374.848	37.3892	48.7548	61.4689	374.848	-0.95433	-0.86748	-1.21766
375.348	37.3432	48.7131	61.4129	375.348	-0.93245	-0.845	-1.15187
375.848	37.2982	48.6724	61.36	375.848	-0.91161	-0.82372	-1.0889
376.348	37.2541	48.6328	61.3101	376.348	-0.8918	-0.80371	-1.02865
376.848	37.2111	48.5942	61.263	376.848	-0.87299	-0.7848	-0.97119
377.348	37.1689	48.5564	61.2186	377.348	-0.85511	-0.76696	-0.91626
377.848	37.1274	48.5195	61.1767	377.848	-0.83806	-0.75017	-0.86386
378.348	37.0867	48.4834	61.1374	378.348	-0.82185	-0.73435	-0.81409
378.848	37.0467	48.448	61.1002	378.848	-0.80642	-0.71944	-0.76665
379.348	37.0075	48.4132	61.0652	379.348	-0.79179	-0.70533	-0.72149
379.848	36.969	48.3791	61.0322	379.848	-0.77788	-0.69207	-0.67876
380.348	36.9311	48.3455	61.0014	380.348	-0.76465	-0.67957	-0.63838
380.848	36.8938	48.3124	60.9725	380.848	-0.75208	-0.66775	-0.6003
381.348	36.8571	48.2799	60.9452	381.348	-0.74013	-0.65662	-0.56426
381.848	36.8209	48.2479	60.9196	381.848	-0.72873	-0.64619	-0.53033
382.348	36.7852	48.2164	60.8957	382.348	-0.7179	-0.63635	-0.49843
382.848	36.7501	48.1854	60.8732	382.848	-0.7076	-0.62709	-0.46846
383.348	36.7154	48.1549	60.852	383.348	-0.6978	-0.61841	-0.4402
383.848	36.6812	48.1247	60.8323	383.848	-0.68846	-0.61021	-0.41381
384.348	36.6474	48.0947	60.8136	384.348	-0.67958	-0.60247	-0.38901
384.848	36.6141	48.0652	60.796	384.848	-0.67113	-0.59517	-0.36575
385.348	36.5812	48.036	60.7794	385.348	-0.66307	-0.5883	-0.34398
385.848	36.5487	48.007	60.7638	385.848	-0.6554	-0.58181	-0.32359
386.348	36.5165	47.9783	60.7491	386.348	-0.64806	-0.57568	-0.30455
386.848	36.4846	47.95	60.7352	386.848	-0.64107	-0.56992	-0.28688
387.348	36.4531	47.9221	60.7222	387.348	-0.63439	-0.56449	-0.27049
387.848	36.4219	47.8943	60.7099	387.848	-0.628	-0.55934	-0.25527
388.348	36.3909	47.8668	60.6983	388.348	-0.62189	-0.55448	-0.2412
388.848	36.3603	47.8395	60.6873	388.848	-0.61606	-0.54987	-0.22815
389.348	36.3299	47.8123	60.6769	389.348	-0.61049	-0.54549	-0.21606
389.848	36.2998	47.7853	60.667	389.848	-0.60514	-0.54133	-0.20495
390.348	36.27	47.7585	60.6576	390.348	-0.60004	-0.53737	-0.1947
390.848	36.2404	47.7318	60.6487	390.848	-0.59516	-0.53361	-0.18525
391.348	36.211	47.7054	60.6402	391.348	-0.59047	-0.53003	-0.17659
391.848	36.1819	47.6792	60.6321	391.848	-0.58598	-0.52662	-0.16864
392.348	36.153	47.6531	60.6243	392.348	-0.58168	-0.52337	-0.16133
392.848	36.1243	47.6273	60.6168	392.848	-0.57754	-0.52027	-0.15463
393.348	36.0957	47.6016	60.6097	393.348	-0.57357	-0.5173	-0.14852
393.848	36.0674	47.5759	60.6027	393.848	-0.56976	-0.51444	-0.14295
394.348	36.0391	47.5505	60.5961	394.348	-0.5661	-0.5117	-0.13787
394.848	36.0111	47.5251	60.5896	394.848	-0.56258	-0.50905	-0.13326
395.348	35.9833	47.4997	60.5833	395.348	-0.55922	-0.50651	-0.12907
395.848	35.9557	47.4745	60.5772	395.848	-0.55598	-0.50405	-0.12528
396.348	35.9281	47.4494	60.5713	396.348	-0.55286	-0.50167	-0.12185
396.848	35.9008	47.4244	60.5655	396.848	-0.54987	-0.49937	-0.11874
397.348	35.8736	47.3995	60.5599	397.348	-0.54699	-0.49714	-0.11595
397.848	35.8464	47.3747	60.5543	397.848	-0.54421	-0.49498	-0.11345
398.348	35.8195	47.35	60.5489	398.348	-0.54155	-0.49288	-0.11121
398.848	35.7927	47.3254	60.5435	398.848	-0.53899	-0.49083	-0.1092
399.348	35.7659	47.3009	60.5383	399.348	-0.53651	-0.48885	-0.10742
399.848	35.7393	47.2765	60.5331	399.848	-0.53414	-0.48691	-0.10583
400.348	35.7128	47.2522	60.5279	400.348	-0.53185	-0.48503	-0.10442
400.848	35.6863	47.2281	60.5228	400.848	-0.52964	-0.48319	-0.10318
401.348	35.66	47.2041	60.5178	401.348	-0.52752	-0.48139	-0.10209
401.848	35.6338	47.1801	60.5128	401.848	-0.52548	-0.47962	-0.10114
402.348	35.6077	47.1562	60.5079	402.348	-0.52351	-0.47789	-0.10031
402.848	35.5817	47.1323	60.503	402.848	-0.52161	-0.4762	-0.0996
403.348	35.5559	47.1085	60.4981	403.348	-0.51979	-0.47453	-0.099
403.848	35.53	47.0848	60.4932	403.848	-0.51803	-0.47289	-0.0984
404.348	35.5043	47.0612	60.4884	404.348	-0.51633	-0.47128	-0.098
404.848	35.4786	47.0377	60.4835	404.848	-0.51468	-0.4697	-0.0976
405.348	35.4529	47.0143	60.4787	405.348	-0.51309	-0.46815	-0.0973
405.848	35.4273	46.9911	60.4739	405.848	-0.51155	-0.46662	-0.0971
406.348	35.4017	46.9678	60.4691	406.348	-0.51007	-0.46511	-0.0969
406.848	35.3762	46.9447	60.4643	406.848	-0.50863	-0.46362	-0.0967
407.348	35.3508	46.9216	60.4595	407.348	-0.50724	-0.46216	-0.0966
407.848	35.3254	46.8986	60.4547	407.848	-0.50589	-0.4607	-0.0965
408.348	35.3001	46.8755	60.4499	408.348	-0.50458	-0.45927	-0.0964
408.848	35.2749	46.8527	60.4451	408.848	-0.50331	-0.45785	-0.0964
409.348	35.2498	46.8299	60.4402	409.348	-0.50208	-0.45645	-0.0964
409.848	35.2247	46.8071	60.4354	409.848	-0.50088	-0.45507	-0.0964
410.348	35.1997	46.7844	60.4306	410.348	-0.49972	-0.4537	-0.0964
410.848	35.1748	46.7618	60.4258	410.848	-0.49858	-0.45234	-0.0964
411.348	35.1499	46.7393	60.4209	411.348	-0.49747	-0.451	-0.0965
411.848	35.1251	46.7168	60.4161	411.848	-0.49639	-0.44967	-0.0965
412.348	35.1004	46.6944	60.4112	412.348	-0.49533	-0.44835	-0.0965
412.848	35.0758	46.6721	60.4064	412.848	-0.4943	-0.44705	-0.0966
413.348	35.0512	46.6499	60.4015	413.348	-0.49328	-0.44576	-0.0967
413.848	35.0266	46.6277	60.3967	413.848	-0.49228	-0.44448	-0.0967
414.348	35.0021	46.6057	60.3918	414.348	-0.49129	-0.44322	-0.0968
414.848	34.9776	46.5838	60.3869	414.848	-0.49032	-0.44196	-0.0968
415.348	34.9532	46.5617	60.382	415.348	-0.48936	-0.4407	-0.0969
415.848	34.9288	46.5398	60.3772	415.848	-0.48842	-0.43946	-0.0969
416.348	34.9044	46.518	60.3723	416.348	-0.48748	-0.43823	-0.0969
416.848	34.8801	46.4961	60.3674	416.848	-0.48655	-0.437	-0.097
417.348	34.8559	46.4744	60.3625	417.348	-0.48564	-0.43578	-0.097
417.848	34.8315	46.4527	60.3576	417.848	-0.48472	-0.43458	-0.097
418.348	34.8073	46.4312	60.3527	418.348	-0.48381	-0.43338	-0.0971
418.848	34.7831	46.4096	60.3477	418.848	-0.48291	-0.43218	-0.0971
419.348	34.7589	46.388	60.3428	419.348	-0.48201	-0.43099	-0.0971
419.848	34.7348	46.3665	60.3379	419.848	-0.48111	-0.42981	-0.0971
420.348	34.7107	46.3451	60.333	420.348	-0.48022	-0.42863	-0.0971
420.848	34.6867	46.3237	60.3281	420.848	-0.47933	-0.42746	-0.0971
421.348	34.6627	46.3024	60.3232	421.348	-0.47845	-0.4263	-0.0971
421.848	34.6387	46.2812	60.3183	421.848	-0.47756	-0.42515	-0.0971
422.348	34.6148	46.2601	60.3134	422.348	-0.47668	-0.424	-0.097
422.848	34.5909	46.2389	60.3084	422.848	-0.4758	-0.42286	-0.097
423.348	34.567	46.2178	60.3035	423.348	-0.47492	-0.42172	-0.097
423.848	34.543	46.1966	60.2986	423.848	-0.47403	-0.42058	-0.097
424.348	34.519	46.1756	60.2937	424.348	-0.47315	-0.41945	-0.0969
424.848	34.495	46.1545	60.2888	424.848	-0.47226	-0.41832	-0.0969
425.348	34.4709	46.1335	60.2839	425.348	-0.47137	-0.4172	-0.0969
425.848	34.447	46.1126	60.279	425.848	-0.47049	-0.41608	-0.0968
426.348	34.4231	46.0918	60.2741	426.348	-0.46961	-0.41497	-0.0968
426.848	34.3992	46.0711	60.2692	426.848	-0.46873	-0.41387	-0.0968
427.348	34.3756	46.0505	60.2643	427.348	-0.46786	-0.41277	-0.0967
427.848	34.3519	46.03	60.2594	427.848	-0.46699	-0.41168	-0.0967
428.348	34.3283	46.0095	60.2545	428.348	-0.46612	-0.41059	-0.0966
428.848	34.3049	45.989	60.2497	428.848	-0.46526	-0.4095	-0.0966
429.348	34.2814	45.9686	60.2448	429.348	-0.4644	-0.40842	-0.0965
429.848	34.2578	45.9483	60.24	429.848	-0.46354	-0.40734	-0.0965
430.348	34.2345	45.928	60.2351	430.348	-0.46269	-0.40627	-0.0965
430.848	34.2111	45.9078	60.2303	430.848	-0.46184	-0.40519	-0.0964
431.348	34.1878	45.8877	60.2254	431.348	-0.461	-0.40412	-0.0964
431.848	34.1645	45.8676	60.2206	431.848	-0.46016	-0.40305	-0.0963
432.348	34.1414	45.8474	60.2158	432.348	-0.45933	-0.40197	-0.0963
432.848	34.1184	45.8273	60.211	432.848	-0.4585	-0.4009	-0.0963
433.348	34.0953	45.8072	60.2061	433.348	-0.45767	-0.39982	-0.0962
433.848	34.0722	45.7873	60.2013	433.848	-0.45685	-0.39875	-0.0962
434.348	34.0493	45.7674	60.1965	434.348	-0.45604	-0.39768	-0.0961
434.848	34.0262	45.7477	60.1917	434.848	-0.45522	-0.3966	-0.0961
435.348	34.0033	45.7279	60.1868	435.348	-0.45442	-0.39553	-0.0961
435.848	33.9805	45.7083	60.182	435.848	-0.45362	-0.39446	-0.096
436.348	33.9579	45.6887	60.1772	436.348	-0.45283	-0.39338	-0.096
436.848	33.9353	45.6691	60.1724	436.848	-0.45204	-0.39229	-0.0959
437.348	33.9128	45.6497	60.1676	437.348	-0.45126	-0.39121	-0.0959
437.848	33.8903	45.6303	60.1628	437.848	-0.45048	-0.39012	-0.0959
438.348	33.8678	45.6108	60.1581	438.348	-0.44971	-0.38902	-0.0958
438.848	33.8454	45.5915	60.1532	438.848	-0.44894	-0.38792	-0.0958
439.348	33.823	45.5722	60.1484	439.348	-0.44817	-0.38681	-0.0957
439.848	33.8007	45.5528	60.1436	439.848	-0.44741	-0.38569	-0.0957
440.348	33.7784	45.5335	60.1388	440.348	-0.44665	-0.38456	-0.0957
440.848	33.7561	45.5143	60.1341	440.848	-0.44589	-0.38342	-0.0956
441.348	33.734	45.4951	60.1292	441.348	-0.44513	-0.38228	-0.0956
441.848	33.7118	45.4761	60.1245	441.848	-0.44438	-0.38112	-0.0955
442.348	33.6897	45.4571	60.1197	442.348	-0.44362	-0.37996	-0.0955
442.848	33.6675	45.4382	60.1149	442.848	-0.44287	-0.37879	-0.0954
443.348	33.6455	45.4193	60.1101	443.348	-0.44212	-0.37761	-0.0953
443.848	33.6235	45.4005	60.1054	443.848	-0.44137	-0.37642	-0.0953
444.348	33.6017	45.3817	60.1006	444.348	-0.44062	-0.37521	-0.0952
444.848	33.5799	45.3629	60.0958	444.848	-0.43987	-0.37399	-0.0952
445.348	33.5581	45.3442	60.091	445.348	-0.43912	-0.37276	-0.0951
445.848	33.5365	45.3256	60.0863	445.848	-0.43838	-0.37152	-0.095
446.348	33.5148	45.307	60.0815	446.348	-0.43762	-0.37026	-0.095
446.848	33.4931	45.2885	60.0767	446.848	-0.43687	-0.36899	-0.0949
447.348	33.4716	45.27	60.072	447.348	-0.43612	-0.3677	-0.0948
447.848	33.45	45.2517	60.0673	447.848	-0.43536	-0.36641	-0.0947
448.348	33.4286	45.2333	60.0625	448.348	-0.4346	-0.36509	-0.0947
448.848	33.407	45.215	60.0577	448.848	-0.43383	-0.36376	-0.0946
449.348	33.3856	45.1967	60.053	449.348	-0.43306	-0.36242	-0.0945
449.848	33.3642	45.1786	60.0483	449.848	-0.43228	-0.36106	-0.0944
450.348	33.3428	45.1605	60.0436	450.348	-0.4315	-0.35969	-0.0943
450.848	33.3214	45.1425	60.0389	450.848	-0.43071	-0.35831	-0.0942
451.348	33.3001	45.1245	60.0341	451.348	-0.42992	-0.3569	-0.0941
451.848	33.2787	45.1066	60.0294	451.848	-0.42912	-0.35549	-0.094
452.348	33.2573	45.0887	60.0248	452.348	-0.42831	-0.35406	-0.0939
452.848	33.2361	45.071	60.0201	452.848	-0.42749	-0.35261	-0.0937
453.348	33.2148	45.0533	60.0154	453.348	-0.42667	-0.35116	-0.0936
453.848	33.1935	45.0356	60.0108	453.848	-0.42583	-0.34968	-0.0935
454.348	33.1724	45.0181	60.0061	454.348	-0.42499	-0.3482	-0.0934
454.848	33.1513	45.0007	60.0015	454.848	-0.42414	-0.3467	-0.0932
455.348	33.1303	44.9832	59.9969	455.348	-0.42328	-0.34519	-0.0931
455.848	33.1093	44.9659	59.9922	455.848	-0.42242	-0.34367	-0.0929
456.348	33.0884	44.9487	59.9876	456.348	-0.42154	-0.34214	-0.0928
456.848	33.0675	44.9316	59.983	456.848	-0.42065	-0.34059	-0.0926
457.348	33.0466	44.9145	59.9784	457.348	-0.41975	-0.33904	-0.0925
457.848	33.0258	44.8977	59.9738	457.848	-0.41883	-0.33748	-0.0923
458.348	33.0049	44.8808	59.9692	458.348	-0.41791	-0.33591	-0.0921
458.848	32.9841	44.864	59.9646	458.848	-0.41697	-0.33432	-0.0919
459.348	32.9635	44.8472	59.96	459.348	-0.41602	-0.33272	-0.0917
459.848	32.9429	44.8306	59.9554	459.848	-0.41506	-0.33112	-0.0915
460.348	32.9224	44.8141	59.9509	460.348	-0.41408	-0.32951	-0.0913
460.848	32.902	44.7976	59.9463	460.848	-0.41309	-0.32789	-0.0911
461.348	32.8816	44.7814	59.9417	461.348	-0.41209	-0.32628	-0.0909
461.848	32.8611	44.7651	59.9372	461.848	-0.41107	-0.32464	-0.0907
462.348	32.8407	44.7489	59.9326	462.348	-0.41002	-0.323	-0.0904
462.848	32.8203	44.7327	59.928	462.848	-0.40897	-0.32136	-0.0902
463.348	32.7999	44.7166	59.9235	463.348	-0.40789	-0.31969	-0.0899
463.848	32.7796	44.7005	59.9189	463.848	-0.4068	-0.31802	-0.0897
464.348	32.7594	44.6846	59.9144	464.348	-0.40569	-0.31635	-0.0894
464.848	32.7393	44.6686	59.9099	464.848	-0.40457	-0.31467	-0.0891
465.348	32.7192	44.6529	59.9055	465.348	-0.40343	-0.313	-0.0888
465.848	32.6992	44.6373	59.901	465.848	-0.40227	-0.31133	-0.0885
466.348	32.6792	44.6218	59.8966	466.348	-0.40109	-0.30966	-0.0882
466.848	32.6594	44.6064	59.8921	466.848	-0.3999	-0.30799	-0.0879
467.348	32.6396	44.5911	59.8877	467.348	-0.39868	-0.30631	-0.0876
467.848	32.6199	44.5758	59.8833	467.848	-0.39746	-0.30463	-0.0873
468.348	32.6002	44.5606	59.8789	468.348	-0.39621	-0.30295	-0.0869
468.848	32.5806	44.5455	59.8746	468.848	-0.39494	-0.30127	-0.0866
469.348	32.5611	44.5306	59.8702	469.348	-0.39365	-0.29959	-0.0862
469.848	32.5416	44.5156	59.8659	469.848	-0.39234	-0.29791	-0.0859
470.348	32.5221	44.5008	59.8616	470.348	-0.39102	-0.29623	-0.0855
470.848	32.5028	44.486	59.8573	470.848	-0.38968	-0.29454	-0.0851
471.348	32.4836	44.4713	59.853	471.348	-0.38832	-0.29286	-0.0848
471.848	32.4643	44.4566	59.8488	471.848	-0.38693	-0.29117	-0.0844
472.348	32.4451	44.4422	59.8445	472.348	-0.38553	-0.28951	-0.084
472.848	32.426	44.4278	59.8403	472.848	-0.38411	-0.28784	-0.0836
473.348	32.4068	44.4136	59.8362	473.348	-0.38266	-0.28618	-0.0832
473.848	32.3877	44.3995	59.832	473.848	-0.38119	-0.28454	-0.0828
474.348	32.3686	44.3855	59.8279	474.348	-0.37971	-0.28289	-0.0824
474.848	32.3496	44.3715	59.8238	474.848	-0.37821	-0.28124	-0.082
475.348	32.3307	44.3576	59.8197	475.348	-0.37668	-0.2796	-0.0816
475.848	32.3119	44.3438	59.8157	475.848	-0.37515	-0.27796	-0.0811
476.348	32.2932	44.33	59.8116	476.348	-0.3736	-0.27632	-0.0807
476.848	32.2746	44.3164	59.8076	476.848	-0.37204	-0.2747	-0.0803
477.348	32.256	44.3029	59.8036	477.348	-0.37046	-0.27307	-0.0799
477.848	32.2375	44.2894	59.7997	477.848	-0.36887	-0.27145	-0.0795
478.348	32.2191	44.276	59.7957	478.348	-0.36726	-0.26984	-0.079
478.848	32.2007	44.2626	59.7918	478.848	-0.36564	-0.26823	-0.0786
479.348	32.1824	44.2492	59.7879	479.348	-0.364	-0.2666	-0.0782
479.848	32.1641	44.2359	59.7841	479.848	-0.36236	-0.26499	-0.0778
480.348	32.146	44.2227	59.7802	480.348	-0.36069	-0.26338	-0.0774
480.848	32.1279	44.2095	59.7764	480.848	-0.35903	-0.26177	-0.0769
481.348	32.11	44.1963	59.7725	481.348	-0.35736	-0.26017	-0.0765
481.848	32.0922	44.1833	59.7687	481.848	-0.35568	-0.25858	-0.0761
482.348	32.0745	44.1703	59.765	482.348	-0.354	-0.25699	-0.0757
482.848	32.0569	44.1574	59.7612	482.848	-0.35231	-0.25541	-0.0753
483.348	32.0394	44.1445	59.7575	483.348	-0.35061	-0.25383	-0.0749
483.848	32.0219	44.1317	59.7538	483.848	-0.34891	-0.25227	-0.0744
484.348	32.0044	44.1189	59.7501	484.348	-0.34719	-0.2507	-0.074
484.848	31.987	44.1064	59.7464	484.848	-0.34547	-0.24916	-0.0736
485.348	31.9698	44.094	59.7428	485.348	-0.34375	-0.24764	-0.0732
485.848	31.9526	44.0816	59.7391	485.848	-0.34203	-0.24612	-0.0728
486.348	31.9356	44.0694	59.7355	486.348	-0.3403	-0.24462	-0.0725
486.848	31.9186	44.0572	59.7319	486.848	-0.33858	-0.24313	-0.0721
487.348	31.9016	44.0451	59.7283	487.348	-0.33685	-0.24165	-0.0717
487.848	31.8847	44.0331	59.7248	487.848	-0.33512	-0.24018	-0.0713
488.348	31.8679	44.0211	59.7213	488.348	-0.33339	-0.23872	-0.0709
488.848	31.8513	44.0092	59.7178	488.848	-0.33166	-0.23727	-0.0706
489.348	31.8347	43.9974	59.7143	489.348	-0.32994	-0.23582	-0.0702
489.848	31.8182	43.9857	59.7108	489.848	-0.32822	-0.2344	-0.0698
490.348	31.8019	43.974	59.7074	490.348	-0.32652	-0.23298	-0.0695
490.848	31.7855	43.9625	59.7039	490.848	-0.3248	-0.23158	-0.0691
491.348	31.7693	43.951	59.7005	491.348	-0.3231	-0.23019	-0.0688
491.848	31.7533	43.9396	59.6971	491.848	-0.32141	-0.22882	-0.0684
492.348	31.7372	43.9282	59.6937	492.348	-0.31971	-0.22745	-0.0681
492.848	31.7213	43.9169	59.6904	492.848	-0.31802	-0.2261	-0.0678
493.348	31.7054	43.9057	59.6871	493.348	-0.31634	-0.22476	-0.0674
493.848	31.6896	43.8947	59.6838	493.848	-0.31466	-0.22344	-0.0671
494.348	31.6739	43.8836	59.6805	494.348	-0.31299	-0.22213	-0.0668
494.848	31.6582	43.8727	59.6772	494.848	-0.31132	-0.22084	-0.0665
495.348	31.6426	43.8618	59.6739	495.348	-0.30965	-0.21955	-0.0661
495.848	31.6271	43.851	59.6707	495.848	-0.308	-0.21828	-0.0658
496.348	31.6118	43.8402	59.6675	496.348	-0.30636	-0.21701	-0.0655
496.848	31.5965	43.8295	59.6642	496.848	-0.30473	-0.21576	-0.0652
497.348	31.5813	43.8188	59.661	497.348	-0.3031	-0.21452	-0.0649
497.848	31.5662	43.8083	59.6578	497.848	-0.30148	-0.21329	-0.0646
498.348	31.5512	43.7978	59.6546	498.348	-0.29987	-0.21207	-0.0643
498.848	31.5362	43.7873	59.6514	498.848	-0.29825	-0.21087	-0.064
499.348	31.5212	43.7769	59.6483	499.348	-0.29665	-0.20967	-0.0637
499.848	31.5065	43.7666	59.6452	499.848	-0.29506	-0.20848	-0.0635
500.348	31.4917	43.7563	59.642	500.348	-0.29347	-0.20731	-0.0632
500.848	31.4771	43.7461	59.6389	500.848	-0.29189	-0.20614	-0.0629
501.348	31.4626	43.7359	59.6358	501.348	-0.29032	-0.20499	-0.0626
501.848	31.4481	43.7258	59.6327	501.848	-0.28875	-0.20384	-0.0623
502.348	31.4337	43.7158	59.6296	502.348	-0.28719	-0.20271	-0.0621
502.848	31.4195	43.7058	59.6266	502.848	-0.28564	-0.20158	-0.0618
503.348	31.4052	43.6959	59.6235	503.348	-0.28409	-0.20046	-0.0615
503.848	31.3911	43.6861	59.6205	503.848	-0.28255	-0.19936	-0.0613
504.348	31.3771	43.6762	59.6174	504.348	-0.28101	-0.19825	-0.061
504.848	31.3631	43.6665	59.6144	504.848	-0.27948	-0.19716	-0.0607
505.348	31.3493	43.6568	59.6114	505.348	-0.27795	-0.19607	-0.0605
505.848	31.3355	43.6471	59.6084	505.848	-0.27643	-0.19498	-0.0602
506.348	31.3218	43.6375	59.6055	506.348	-0.27491	-0.1939	-0.0599
506.848	31.3082	43.6279	59.6025	506.848	-0.2734	-0.19282	-0.0597
507.348	31.2948	43.6183	59.5995	507.348	-0.2719	-0.19175	-0.0594
507.848	31.2813	43.6088	59.5966	507.848	-0.27039	-0.19068	-0.0592
508.348	31.2679	43.5993	59.5936	508.348	-0.26888	-0.18961	-0.0589
508.848	31.2546	43.5899	59.5907	508.848	-0.26738	-0.18854	-0.0586
509.348	31.2414	43.5805	59.5878	509.348	-0.26587	-0.18747	-0.0584
509.848	31.2282	43.5712	59.5849	509.848	-0.26436	-0.18641	-0.0581
510.348	31.2151	43.5619	59.582	510.348	-0.26286	-0.18536	-0.0579
510.848	31.202	43.5527	59.5792	510.848	-0.26135	-0.1843	-0.0576
511.348	31.1891	43.5435	59.5763	511.348	-0.25985	-0.18324	-0.0573
511.848	31.1762	43.5343	59.5735	511.848	-0.25835	-0.18218	-0.0571
512.348	31.1634	43.5252	59.5707	512.348	-0.25685	-0.18112	-0.0568
512.848	31.1507	43.5162	59.5678	512.848	-0.25536	-0.18007	-0.0565
513.348	31.138	43.5073	59.565	513.348	-0.25385	-0.17902	-0.0563
513.848	31.1253	43.4984	59.5623	513.848	-0.25235	-0.17797	-0.056
514.348	31.1127	43.4896	59.5595	514.348	-0.25084	-0.17692	-0.0557
514.848	31.1002	43.4808	59.5567	514.848	-0.24933	-0.17587	-0.0554
515.348	31.0878	43.4721	59.554	515.348	-0.24783	-0.17482	-0.0552
515.848	31.0754	43.4634	59.5513	515.848	-0.24633	-0.17377	-0.0549
516.348	31.0631	43.4548	59.5485	516.348	-0.24483	-0.17272	-0.0546
516.848	31.051	43.4462	59.5459	516.848	-0.24333	-0.17166	-0.0543
517.348	31.0388	43.4376	59.5432	517.348	-0.24183	-0.1706	-0.054
517.848	31.0267	43.4292	59.5405	517.848	-0.24033	-0.16954	-0.0537
518.348	31.0147	43.4207	59.5379	518.348	-0.23883	-0.16848	-0.0534
518.848	31.0028	43.4124	59.5352	518.848	-0.23734	-0.16742	-0.0531
519.348	30.9911	43.404	59.5326	519.348	-0.23586	-0.16636	-0.0528
519.848	30.9794	43.3958	59.53	519.848	-0.23438	-0.1653	-0.0525
520.348	30.9677	43.3875	59.5275	520.348	-0.2329	-0.16423	-0.0522
520.848	30.9561	43.3794	59.5249	520.848	-0.23142	-0.16317	-0.0518
521.348	30.9447	43.3713	59.5223	521.348	-0.22995	-0.1621	-0.0515
521.848	30.9333	43.3632	59.5197	521.848	-0.22849	-0.16104	-0.0512
522.348	30.9219	43.3552	59.5172	522.348	-0.22703	-0.15997	-0.0508
522.848	30.9106	43.3472	59.5147	522.848	-0.22557	-0.1589	-0.0505
523.348	30.8995	43.3393	59.5122	523.348	-0.22413	-0.15783	-0.0501
523.848	30.8883	43.3314	59.5097	523.848	-0.22268	-0.15676	-0.0498
524.348	30.8773	43.3236	59.5072	524.348	-0.22124	-0.15569	-0.0494
524.848	30.8662	43.3158	59.5048	524.848	-0.2198	-0.15463	-0.0491
525.348	30.8553	43.3081	59.5023	525.348	-0.21837	-0.15357	-0.0487
525.848	30.8444	43.3005	59.4999	525.848	-0.21695	-0.15251	-0.0483
526.348	30.8337	43.2929	59.4975	526.348	-0.21554	-0.15145	-0.0479
526.848	30.823	43.2854	59.4952	526.848	-0.21414	-0.1504	-0.0475
527.348	30.8124	43.2779	59.4928	527.348	-0.21274	-0.14936	-0.0472
527.848	30.8019	43.2705	59.4905	527.848	-0.21136	-0.14831	-0.0468
528.348	30.7914	43.2631	59.4882	528.348	-0.20999	-0.14727	-0.0464
528.848	30.7809	43.2558	59.4858	528.848	-0.20861	-0.14623	-0.0459
529.348	30.7706	43.2485	59.4836	529.348	-0.20726	-0.1452	-0.0455
529.848	30.7602	43.2413	59.4813	529.848	-0.2059	-0.14417	-0.0451
530.348	30.75	43.2341	59.4791	530.348	-0.20456	-0.14315	-0.0447
530.848	30.7398	43.227	59.4769	530.848	-0.20323	-0.14214	-0.0443
531.348	30.7297	43.2199	59.4747	531.348	-0.20191	-0.14112	-0.0438
531.848	30.7197	43.2129	59.4725	531.848	-0.2006	-0.14012	-0.0434
532.348	30.7098	43.2059	59.4704	532.348	-0.19931	-0.13912	-0.043
532.848	30.6999	43.199	59.4683	532.848	-0.19802	-0.13813	-0.0425
533.348	30.6901	43.1921	59.4662	533.348	-0.19674	-0.13716	-0.0421
533.848	30.6803	43.1853	59.4641	533.848	-0.19548	-0.13619	-0.0416
534.348	30.6706	43.1786	59.4621	534.348	-0.19422	-0.13523	-0.0412
534.848	30.661	43.1719	59.46	534.848	-0.19298	-0.13427	-0.0407
535.348	30.6514	43.1652	59.458	535.348	-0.19174	-0.13333	-0.0402
535.848	30.6419	43.1586	59.456	535.848	-0.19053	-0.13239	-0.0397
536.348	30.6325	43.152	59.4541	536.348	-0.18931	-0.13146	-0.0393
536.848	30.623	43.1454	59.4522	536.848	-0.1881	-0.13053	-0.0388
537.348	30.6137	43.139	59.4503	537.348	-0.18692	-0.12961	-0.0383
537.848	30.6045	43.1325	59.4484	537.848	-0.18574	-0.12871	-0.0378
538.348	30.5952	43.1261	59.4465	538.348	-0.18456	-0.12781	-0.0373
538.848	30.586	43.1198	59.4447	538.848	-0.1834	-0.12692	-0.0368
539.348	30.577	43.1135	59.4429	539.348	-0.18226	-0.12604	-0.0362
539.848	30.568	43.1072	59.4412	539.848	-0.18112	-0.12517	-0.0357
540.348	30.559	43.101	59.4394	540.348	-0.17999	-0.12431	-0.0352
540.848	30.5502	43.0949	59.4377	540.848	-0.17887	-0.12345	-0.0347
541.348	30.5414	43.0888	59.436	541.348	-0.17776	-0.1226	-0.0341
541.848	30.5325	43.0827	59.4344	541.848	-0.17666	-0.12176	-0.0336
542.348	30.5238	43.0767	59.4328	542.348	-0.17556	-0.12093	-0.033
542.848	30.5151	43.0707	59.4312	542.848	-0.17448	-0.1201	-0.0325
543.348	30.5065	43.0647	59.4296	543.348	-0.1734	-0.11928	-0.0319
543.848	30.4979	43.0589	59.428	543.848	-0.17233	-0.11847	-0.0313
544.348	30.4895	43.053	59.4265	544.348	-0.17127	-0.11766	-0.0308
544.848	30.481	43.0472	59.425	544.848	-0.17021	-0.11686	-0.0302
545.348	30.4726	43.0414	59.4236	545.348	-0.16916	-0.11606	-0.0296
545.848	30.4642	43.0357	59.4221	545.848	-0.16812	-0.11527	-0.029
546.348	30.456	43.03	59.4207	546.348	-0.16709	-0.11448	-0.0283
546.848	30.4478	43.0244	59.4194	546.848	-0.16607	-0.11369	-0.0277
547.348	30.4396	43.0188	59.418	547.348	-0.16505	-0.11291	-0.0271
547.848	30.4315	43.0132	59.4167	547.848	-0.16403	-0.11214	-0.0264
548.348	30.4234	43.0077	59.4154	548.348	-0.16302	-0.11136	-0.0258
548.848	30.4153	43.0022	59.4142	548.848	-0.16201	-0.11059	-0.0251
549.348	30.4072	42.9967	59.413	549.348	-0.161	-0.10981	-0.0245
549.848	30.3992	42.9913	59.4118	549.848	-0.16	-0.10904	-0.0238
550.348	30.3913	42.9859	59.4107	550.348	-0.15901	-0.10827	-0.0231
550.848	30.3834	42.9805	59.4096	550.848	-0.15802	-0.1075	-0.0224
551.348	30.3756	42.9752	59.4085	551.348	-0.15704	-0.10673	-0.0217
551.848	30.3678	42.9699	59.4075	551.848	-0.15607	-0.10596	-0.021
552.348	30.3602	42.9647	59.4065	552.348	-0.15511	-0.1052	-0.0203
552.848	30.3525	42.9595	59.4055	552.848	-0.15415	-0.10443	-0.0195
553.348	30.3448	42.9544	59.4046	553.348	-0.15319	-0.10366	-0.0188
553.848	30.3371	42.9493	59.4037	553.848	-0.15223	-0.1029	-0.018
554.348	30.3295	42.9442	59.4029	554.348	-0.15127	-0.10213	-0.0173
554.848	30.3218	42.9392	59.4021	554.848	-0.15031	-0.10136	-0.0165
555.348	30.3142	42.9342	59.4013	555.348	-0.14935	-0.10058	-0.0157
555.848	30.3067	42.9292	59.4006	555.848	-0.14842	-0.0998	-0.015
556.348	30.2993	42.9243	59.3999	556.348	-0.1475	-0.099	-0.0142
556.848	30.2919	42.9194	59.3992	556.848	-0.14658	-0.0983	-0.0134
557.348	30.2846	42.9145	59.3986	557.348	-0.14567	-0.0975	-0.0126
557.848	30.2773	42.9097	59.398	557.848	-0.14478	-0.0967	-0.0117
558.348	30.2701	42.9049	59.3975	558.348	-0.14389	-0.0959	-0.0109
558.848	30.263	42.9002	59.397	558.848	-0.14301	-0.0952	-0.0101
559.348	30.2559	42.8956	59.3966	559.348	-0.14214	-0.0944	-0.00927
559.848	30.2488	42.8909	59.3961	559.848	-0.14128	-0.0936	-0.00843
560.348	30.2418	42.8863	59.3958	560.348	-0.14043	-0.0928	-0.00759
560.848	30.2349	42.8817	59.3955	560.848	-0.13959	-0.092	-0.00674
561.348	30.2279	42.8772	59.3952	561.348	-0.13875	-0.0913	-0.00589
561.848	30.221	42.8727	59.395	561.848	-0.13793	-0.0905	-0.00502
562.348	30.2142	42.8683	59.3948	562.348	-0.13712	-0.0897	-0.00416
562.848	30.2074	42.8638	59.3946	562.848	-0.13633	-0.0889	-0.0033
563.348	30.2007	42.8595	59.3945	563.348	-0.13554	-0.0881	-0.00243
563.848	30.194	42.8551	59.3945	563.848	-0.13476	-0.0873	-0.00156
564.348	30.1873	42.8508	59.3944	564.348	-0.134	-0.0866	-0.000695
564.848	30.1807	42.8466	59.3944	564.848	-0.13325	-0.0858	1.78E-4
565.348	30.1742	42.8424	59.3943	565.348	-0.13251	-0.085	0.00106
565.848	30.1677	42.8382	59.3942	565.848	-0.13179	-0.0842	0.00194
566.348	30.1613	42.834	59.3942	566.348	-0.13108	-0.0834	0.00283
566.848	30.1548	42.8299	59.3941	566.848	-0.13038	-0.0827	0.00371
567.348	30.1485	42.8258	59.3941	567.348	-0.1297	-0.0819	0.0046
567.848	30.1422	42.8218	59.394	567.848	-0.12902	-0.0811	0.00549
568.348	30.1358	42.8178	59.3939	568.348	-0.12835	-0.0804	0.00638
568.848	30.1296	42.8139	59.3939	568.848	-0.1277	-0.0796	0.00727
569.348	30.1233	42.8099	59.3938	569.348	-0.12706	-0.0788	0.00816
569.848	30.1171	42.8061	59.3938	569.848	-0.12643	-0.0781	0.00905
570.348	30.1108	42.8023	59.3937	570.348	-0.1258	-0.0773	0.00995
570.848	30.1047	42.7985	59.3936	570.848	-0.12519	-0.0766	0.0108
571.348	30.0985	42.7947	59.3936	571.348	-0.1246	-0.0758	0.0117
571.848	30.0925	42.791	59.3935	571.848	-0.12401	-0.0751	0.0126
572.348	30.0864	42.7873	59.3935	572.348	-0.12344	-0.0744	0.0135
572.848	30.0804	42.7836	59.3934	572.848	-0.12287	-0.0736	0.0144
573.348	30.0743	42.78	59.3933	573.348	-0.12232	-0.0729	0.0152
573.848	30.0683	42.7764	59.3933	573.848	-0.12177	-0.0722	0.0161
574.348	30.0623	42.7728	59.3932	574.348	-0.12124	-0.0715	0.0169
574.848	30.0564	42.7693	59.3932	574.848	-0.12071	-0.0708	0.0178
575.348	30.0504	42.7658	59.3931	575.348	-0.12019	-0.0701	0.0186
575.848	30.0445	42.7623	59.393	575.848	-0.11968	-0.0694	0.0194
576.348	30.0386	42.7589	59.393	576.348	-0.11918	-0.0687	0.0202
576.848	30.0327	42.7555	59.3929	576.848	-0.11868	-0.0681	0.021
577.348	30.0268	42.7521	59.3929	577.348	-0.1182	-0.0674	0.0218
577.848	30.021	42.7488	59.3928	577.848	-0.11772	-0.0667	0.0226
578.348	30.0152	42.7454	59.3927	578.348	-0.11726	-0.0661	0.0234
578.848	30.0094	42.7422	59.3927	578.848	-0.11679	-0.0654	0.0242
579.348	30.0037	42.7389	59.3926	579.348	-0.11634	-0.0648	0.0249
579.848	29.9979	42.7357	59.3926	579.848	-0.11589	-0.0642	0.0257
580.348	29.9921	42.7325	59.3925	580.348	-0.11545	-0.0635	0.0264
580.848	29.9864	42.7294	59.3924	580.848	-0.11501	-0.0629	0.0271
581.348	29.9806	42.7263	59.3924	581.348	-0.11457	-0.0623	0.0278
581.848	29.9749	42.7232	59.3923	581.848	-0.11414	-0.0617	0.0285
582.348	29.9691	42.7202	59.3923	582.348	-0.11371	-0.0611	0.0292
582.848	29.9634	42.7172	59.3922	582.848	-0.11329	-0.0606	0.0298
583.348	29.9577	42.7142	59.3921	583.348	-0.11287	-0.06	0.0305
583.848	29.9521	42.7113	59.3921	583.848	-0.11246	-0.0594	0.0311
584.348	29.9465	42.7084	59.392	584.348	-0.11205	-0.0589	0.0317
584.848	29.9409	42.7055	59.392	584.848	-0.11165	-0.0583	0.0323
585.348	29.9353	42.7026	59.3919	585.348	-0.11125	-0.0578	0.0329
585.848	29.9297	42.6998	59.3918	585.848	-0.11084	-0.0572	0.0334
586.348	29.9242	42.697	59.3918	586.348	-0.11045	-0.0567	0.034
586.848	29.9186	42.6942	59.3917	586.848	-0.11005	-0.0561	0.0345
587.348	29.9131	42.6915	59.3917	587.348	-0.10966	-0.0556	0.035
587.848	29.9077	42.6888	59.3916	587.848	-0.10927	-0.0551	0.0354
588.348	29.9022	42.6861	59.3915	588.348	-0.10888	-0.0546	0.0359
588.848	29.8968	42.6834	59.3915	588.848	-0.10849	-0.0541	0.0363
589.348	29.8913	42.6807	59.3914	589.348	-0.1081	-0.0535	0.0368
589.848	29.8859	42.6781	59.3914	589.848	-0.10771	-0.053	0.0371
590.348	29.8805	42.6755	59.3913	590.348	-0.10732	-0.0525	0.0375
590.848	29.8752	42.6729	59.3912	590.848	-0.10694	-0.052	0.0379
591.348	29.8699	42.6703	59.3912	591.348	-0.10655	-0.0515	0.0382
591.848	29.8646	42.6678	59.3911	591.848	-0.10617	-0.051	0.0385
592.348	29.8594	42.6653	59.3911	592.348	-0.10579	-0.0505	0.0388
592.848	29.8541	42.6628	59.391	592.848	-0.1054	-0.05	0.0391
593.348	29.8489	42.6603	59.3909	593.348	-0.10502	-0.0495	0.0393
593.848	29.8437	42.6579	59.3909	593.848	-0.10463	-0.0489	0.0396
594.348	29.8385	42.6555	59.3908	594.348	-0.10425	-0.0484	0.0398
594.848	29.8333	42.6531	59.3908	594.848	-0.10386	-0.0479	0.04
595.348	29.8282	42.6507	59.3907	595.348	-0.10347	-0.0474	0.0402
595.848	29.823	42.6484	59.3906	595.848	-0.10309	-0.0469	0.0403
596.348	29.8179	42.6461	59.3906	596.348	-0.1027	-0.0464	0.0405
596.848	29.8128	42.6438	59.3905	596.848	-0.10231	-0.0459	0.0406
597.348	29.8077	42.6415	59.3905	597.348	-0.10192	-0.0454	0.0407
597.848	29.8026	42.6393	59.3904	597.848	-0.10154	-0.0449	0.0408
598.348	29.7976	42.6371	59.3903	598.348	-0.10115	-0.0444	0.0409
598.848	29.7925	42.6349	59.3903	598.848	-0.10076	-0.0439	0.041
599.348	29.7875	42.6327	59.3902	599.348	-0.10037	-0.0433	0.041
599.848	29.7825	42.6306	59.3902	599.848	-0.1	-0.0428	0.0411
600.348	29.7775	42.6285	59.3901	600.348	-0.0996	-0.0423	0.0411
600.848	29.7725	42.6264	59.39	600.848	-0.0992	-0.0418	0.0412
601.348	29.7676	42.6243	59.39	601.348	-0.0988	-0.0413	0.0412
601.848	29.7627	42.6223	59.3899	601.848	-0.0984	-0.0408	0.0412
602.348	29.7578	42.6203	59.3899	602.348	-0.0981	-0.0403	0.0412
602.848	29.7528	42.6183	59.3898	602.848	-0.0977	-0.0398	0.0412
603.348	29.7479	42.6164	59.3897	603.348	-0.0973	-0.0392	0.0412
603.848	29.7431	42.6144	59.3897	603.848	-0.0969	-0.0387	0.0412
604.348	29.7382	42.6125	59.3896	604.348	-0.0966	-0.0382	0.0412
604.848	29.7334	42.6107	59.3896	604.848	-0.0962	-0.0377	0.0412
605.348	29.7285	42.6088	59.3895	605.348	-0.0958	-0.0372	0.0412
605.848	29.7237	42.607	59.3894	605.848	-0.0955	-0.0367	0.0411
606.348	29.719	42.6052	59.3894	606.348	-0.0951	-0.0362	0.0411
606.848	29.7142	42.6034	59.3893	606.848	-0.0948	-0.0357	0.0411
607.348	29.7095	42.6017	59.3893	607.348	-0.0944	-0.0352	0.0411
607.848	29.7048	42.6	59.3892	607.848	-0.0941	-0.0347	0.0411
608.348	29.7002	42.5983	59.3891	608.348	-0.0937	-0.0342	0.0411
608.848	29.6955	42.5966	59.3891	608.848	-0.0934	-0.0337	0.0411
609.348	29.6909	42.5949	59.389	609.348	-0.0931	-0.0332	0.0412
609.848	29.6863	42.5933	59.389	609.848	-0.0927	-0.0327	0.0412
610.348	29.6818	42.5917	59.3889	610.348	-0.0924	-0.0322	0.0412
610.848	29.6772	42.5902	59.3888	610.848	-0.0921	-0.0317	0.0413
611.348	29.6727	42.5886	59.3888	611.348	-0.0918	-0.0313	0.0413
611.848	29.6682	42.587	59.3887	611.848	-0.0915	-0.0308	0.0414
612.348	29.6637	42.5855	59.3887	612.348	-0.0912	-0.0303	0.0415
612.848	29.6591	42.584	59.3886	612.848	-0.0909	-0.0299	0.0416
613.348	29.6547	42.5826	59.3885	613.348	-0.0906	-0.0294	0.0417
613.848	29.6502	42.5812	59.3885	613.848	-0.0904	-0.0289	0.0418
614.348	29.6457	42.5797	59.3884	614.348	-0.0901	-0.0285	0.042
614.848	29.6413	42.5784	59.3884	614.848	-0.0898	-0.028	0.0421
615.348	29.6369	42.577	59.3883	615.348	-0.0896	-0.0276	0.0423
615.848	29.6324	42.5756	59.3882	615.848	-0.0893	-0.0272	0.0425
616.348	29.628	42.5743	59.3882	616.348	-0.089	-0.0267	0.0427
616.848	29.6236	42.573	59.3881	616.848	-0.0888	-0.0263	0.0429
617.348	29.6192	42.5717	59.3881	617.348	-0.0885	-0.0259	0.0431
617.848	29.6148	42.5704	59.388	617.848	-0.0883	-0.0254	0.0434
618.348	29.6104	42.5692	59.3879	618.348	-0.088	-0.025	0.0436
618.848	29.606	42.568	59.3879	618.848	-0.0878	-0.0246	0.0439
619.348	29.6017	42.5667	59.3878	619.348	-0.0876	-0.0242	0.0442
619.848	29.5973	42.5656	59.3878	619.848	-0.0873	-0.0238	0.0445
620.348	29.593	42.5644	59.3877	620.348	-0.0871	-0.0234	0.0448
620.848	29.5886	42.5633	59.3876	620.848	-0.0869	-0.023	0.0452
621.348	29.5843	42.5622	59.3876	621.348	-0.0866	-0.0226	0.0455
621.848	29.5799	42.5611	59.3875	621.848	-0.0864	-0.0222	0.0459
622.348	29.5756	42.56	59.3875	622.348	-0.0862	-0.0218	0.0463
622.848	29.5713	42.559	59.3874	622.848	-0.086	-0.0214	0.0467
623.348	29.567	42.5579	59.3873	623.348	-0.0858	-0.021	0.0471
623.848	29.5627	42.5569	59.3873	623.848	-0.0855	-0.0207	0.0475
624.348	29.5584	42.5559	59.3872	624.348	-0.0853	-0.0203	0.048
624.848	29.5541	42.5549	59.3872	624.848	-0.0851	-0.0199	0.0484
625.348	29.5499	42.5539	59.3871	625.348	-0.0849	-0.0195	0.0489
625.848	29.5456	42.553	59.387	625.848	-0.0846	-0.0191	0.0494
626.348	29.5414	42.5521	59.387	626.348	-0.0844	-0.0188	0.0498
626.848	29.5372	42.5511	59.3869	626.848	-0.0842	-0.0184	0.0503
627.348	29.533	42.5503	59.3869	627.348	-0.084	-0.018	0.0508
627.848	29.5288	42.5494	59.3868	627.848	-0.0838	-0.0176	0.0513
628.348	29.5246	42.5485	59.3867	628.348	-0.0835	-0.0173	0.0519
628.848	29.5204	42.5477	59.3867	628.848	-0.0833	-0.0169	0.0524
629.348	29.5163	42.5469	59.3866	629.348	-0.0831	-0.0165	0.0529
629.848	29.5121	42.5461	59.3866	629.848	-0.0828	-0.0161	0.0534
630.348	29.508	42.5453	59.3865	630.348	-0.0826	-0.0158	0.054
630.848	29.5039	42.5445	59.3864	630.848	-0.0824	-0.0154	0.0545
631.348	29.4998	42.5438	59.3864	631.348	-0.0821	-0.015	0.0551
631.848	29.4957	42.5431	59.3863	631.848	-0.0819	-0.0146	0.0556
632.348	29.4916	42.5424	59.3863	632.348	-0.0817	-0.0143	0.0561
632.848	29.4875	42.5417	59.3862	632.848	-0.0814	-0.0139	0.0567
633.348	29.4835	42.541	59.3861	633.348	-0.0812	-0.0135	0.0572
633.848	29.4795	42.5404	59.3861	633.848	-0.0809	-0.0131	0.0578
634.348	29.4755	42.5397	59.386	634.348	-0.0807	-0.0128	0.0583
634.848	29.4715	42.5391	59.386	634.848	-0.0805	-0.0124	0.0588
635.348	29.4675	42.5385	59.3859	635.348	-0.0802	-0.012	0.0594
635.848	29.4635	42.5379	59.3858	635.848	-0.08	-0.0116	0.0599
636.348	29.4595	42.5374	59.3858	636.348	-0.0797	-0.0113	0.0604
636.848	29.4555	42.5368	59.3857	636.848	-0.0795	-0.0109	0.0609
637.348	29.4516	42.5363	59.3857	637.348	-0.0792	-0.0105	0.0614
637.848	29.4477	42.5358	59.3856	637.848	-0.079	-0.0102	0.0619
638.348	29.4438	42.5353	59.3855	638.348	-0.0787	-0.00982	0.0624
638.848	29.4399	42.5349	59.3855	638.848	-0.0785	-0.00946	0.0629
639.348	29.436	42.5344	59.3854	639.348	-0.0782	-0.00911	0.0634
639.848	29.4321	42.534	59.3854	639.848	-0.078	-0.00876	0.0639
640.348	29.4282	42.5336	59.3853	640.348	-0.0777	-0.00841	0.0644
640.848	29.4243	42.5332	59.3852	640.848	-0.0774	-0.00807	0.0648
641.348	29.4205	42.5328	59.3852	641.348	-0.0772	-0.00773	0.0653
641.848	29.4166	42.5324	59.3851	641.848	-0.0769	-0.00739	0.0658
642.348	29.4128	42.5321	59.3851	642.348	-0.0767	-0.00706	0.0662
642.848	29.4091	42.5318	59.385	642.848	-0.0764	-0.00674	0.0666
643.348	29.4053	42.5314	59.3849	643.348	-0.0762	-0.00642	0.0671
643.848	29.4015	42.5311	59.3849	643.848	-0.0759	-0.00611	0.0675
644.348	29.3977	42.5309	59.3848	644.348	-0.0757	-0.0058	0.068
644.848	29.394	42.5306	59.3848	644.848	-0.0755	-0.0055	0.0684
645.348	29.3902	42.5303	59.3847	645.348	-0.0752	-0.0052	0.0688
645.848	29.3864	42.5301	59.3846	645.848	-0.075	-0.00491	0.0692
646.348	29.3827	42.5299	59.3846	646.348	-0.0747	-0.00463	0.0696
646.848	29.379	42.5297	59.3845	646.848	-0.0745	-0.00435	0.07
647.348	29.3753	42.5295	59.3845	647.348	-0.0743	-0.00408	0.0704
647.848	29.3716	42.5293	59.3844	647.848	-0.074	-0.00382	0.0708
648.348	29.368	42.5291	59.3843	648.348	-0.0738	-0.00356	0.0713
648.848	29.3644	42.529	59.3843	648.848	-0.0736	-0.00331	0.0717
649.348	29.3607	42.5288	59.3842	649.348	-0.0733	-0.00307	0.0721
649.848	29.3571	42.5287	59.3842	649.848	-0.0731	-0.00283	0.0725
650.348	29.3535	42.5286	59.3841	650.348	-0.0729	-0.0026	0.0729
650.848	29.3499	42.5284	59.384	650.848	-0.0727	-0.00237	0.0733
651.348	29.3463	42.5283	59.384	651.348	-0.0724	-0.00215	0.0737
651.848	29.3427	42.5282	59.3839	651.848	-0.0722	-0.00194	0.0741
652.348	29.3391	42.5282	59.3839	652.348	-0.072	-0.00173	0.0745
652.848	29.3355	42.5281	59.3838	652.848	-0.0718	-0.00153	0.0749
653.348	29.332	42.528	59.3837	653.348	-0.0716	-0.00133	0.0753
653.848	29.3284	42.528	59.3837	653.848	-0.0714	-0.00114	0.0757
654.348	29.3249	42.5279	59.3836	654.348	-0.0712	-0.000946	0.0761
654.848	29.3213	42.5279	59.3836	654.848	-0.071	-0.000761	0.0765
655.348	29.3178	42.5279	59.3835	655.348	-0.0707	-0.000578	0.0769
655.848	29.3143	42.5279	59.3834	655.848	-0.0705	-0.000401	0.0774
656.348	29.3108	42.5279	59.3834	656.348	-0.0703	-0.000227	0.0778
656.848	29.3074	42.5279	59.3833	656.848	-0.0701	-5.58e-05	0.0782
657.348	29.3039	42.5279	59.3833	657.348	-0.0699	1.13E-4	0.0786
657.848	29.3005	42.5279	59.3832	657.848	-0.0697	2.8E-4	0.0791
658.348	29.2971	42.5279	59.3831	658.348	-0.0695	4.45E-4	0.0795
658.848	29.2936	42.5279	59.3831	658.848	-0.0693	6.09E-4	0.08
659.348	29.2902	42.528	59.383	659.348	-0.0691	7.71E-4	0.0804
659.848	29.2868	42.5281	59.383	659.848	-0.0689	9.32E-4	0.0808
660.348	29.2834	42.5281	59.3829	660.348	-0.0687	0.00109	0.0813
660.848	29.28	42.5282	59.3828	660.848	-0.0685	0.00125	0.0817
661.348	29.2766	42.5282	59.3828	661.348	-0.0683	0.00141	0.0822
661.848	29.2732	42.5283	59.3827	661.848	-0.068	0.00157	0.0826
662.348	29.2698	42.5284	59.3827	662.348	-0.0678	0.00173	0.0831
662.848	29.2664	42.5285	59.3826	662.848	-0.0676	0.00189	0.0835
663.348	29.263	42.5286	59.3825	663.348	-0.0674	0.00206	0.084
663.848	29.2597	42.5287	59.3825	663.848	-0.0672	0.00222	0.0844
664.348	29.2563	42.5289	59.3824	664.348	-0.0669	0.00239	0.0849
664.848	29.253	42.529	59.3824	664.848	-0.0667	0.00255	0.0854
665.348	29.2497	42.5291	59.3823	665.348	-0.0665	0.00272	0.0858
665.848	29.2463	42.5293	59.3822	665.848	-0.0663	0.00289	0.0862
666.348	29.2431	42.5294	59.3822	666.348	-0.0661	0.00306	0.0867
666.848	29.2398	42.5296	59.3821	666.848	-0.0658	0.00324	0.0871
667.348	29.2365	42.5298	59.3821	667.348	-0.0656	0.00342	0.0876
667.848	29.2332	42.53	59.382	667.848	-0.0654	0.00359	0.088
668.348	29.2299	42.5302	59.3819	668.348	-0.0651	0.00377	0.0884
668.848	29.2267	42.5304	59.3819	668.848	-0.0649	0.00395	0.0889
669.348	29.2235	42.5306	59.3818	669.348	-0.0647	0.00414	0.0893
669.848	29.2203	42.5308	59.3818	669.848	-0.0644	0.00432	0.0897
670.348	29.2171	42.531	59.3817	670.348	-0.0642	0.00451	0.0901
670.848	29.2139	42.5313	59.3816	670.848	-0.064	0.0047	0.0905
671.348	29.2107	42.5315	59.3816	671.348	-0.0638	0.00489	0.0909
671.848	29.2076	42.5318	59.3815	671.848	-0.0635	0.00508	0.0913
672.348	29.2044	42.532	59.3815	672.348	-0.0633	0.00527	0.0917
672.848	29.2012	42.5323	59.3814	672.848	-0.0631	0.00546	0.0921
673.348	29.1981	42.5326	59.3813	673.348	-0.0628	0.00565	0.0925
673.848	29.1949	42.5329	59.3813	673.848	-0.0626	0.00585	0.0929
674.348	29.1918	42.5332	59.3812	674.348	-0.0624	0.00604	0.0932
674.848	29.1887	42.5335	59.3812	674.848	-0.0622	0.00623	0.0936
675.348	29.1856	42.5338	59.3811	675.348	-0.062	0.00643	0.094
675.848	29.1825	42.5342	59.381	675.848	-0.0618	0.00662	0.0943
676.348	29.1794	42.5345	59.381	676.348	-0.0615	0.00682	0.0947
676.848	29.1763	42.5349	59.3809	676.848	-0.0613	0.00701	0.095
677.348	29.1732	42.5352	59.3809	677.348	-0.0611	0.0072	0.0954
677.848	29.1702	42.5356	59.3808	677.848	-0.0609	0.00739	0.0957
678.348	29.1671	42.536	59.3807	678.348	-0.0608	0.00758	0.0961
678.848	29.1641	42.5364	59.3807	678.848	-0.0606	0.00777	0.0964
679.348	29.1611	42.5368	59.3806	679.348	-0.0604	0.00796	0.0967
679.848	29.1581	42.5372	59.3806	679.848	-0.0602	0.00814	0.0971
680.348	29.1551	42.5376	59.3805	680.348	-0.06	0.00833	0.0974
680.848	29.1521	42.5381	59.3804	680.848	-0.0599	0.00851	0.0978
681.348	29.1491	42.5385	59.3804	681.348	-0.0597	0.00868	0.0981
681.848	29.1461	42.539	59.3803	681.848	-0.0596	0.00886	0.0984
682.348	29.1431	42.5394	59.3803	682.348	-0.0594	0.00903	0.0987
682.848	29.1401	42.5399	59.3802	682.848	-0.0593	0.0092	0.0991
683.348	29.1372	42.5404	59.3801	683.348	-0.0592	0.00937	0.0994
683.848	29.1342	42.5408	59.3801	683.848	-0.059	0.00953	0.0997
684.348	29.1313	42.5413	59.38	684.348	-0.0589	0.00969	0.10006
684.848	29.1283	42.5418	59.38	684.848	-0.0588	0.00985	0.10039
685.348	29.1254	42.5423	59.3799	685.348	-0.0587	0.01	0.10071
685.848	29.1224	42.5429	59.3798	685.848	-0.0586	0.0102	0.10104
686.348	29.1195	42.5434	59.3798	686.348	-0.0585	0.0103	0.10138
686.848	29.1166	42.5439	59.3797	686.848	-0.0584	0.0104	0.10171
687.348	29.1137	42.5444	59.3797	687.348	-0.0584	0.0106	0.10204
687.848	29.1108	42.545	59.3796	687.848	-0.0583	0.0107	0.10237
688.348	29.1079	42.5455	59.3795	688.348	-0.0582	0.0109	0.10271
688.848	29.105	42.5461	59.3795	688.848	-0.0582	0.011	0.10304
689.348	29.102	42.5466	59.3794	689.348	-0.0581	0.0111	0.10337
689.848	29.0992	42.5472	59.3794	689.848	-0.058	0.0112	0.10371
690.348	29.0963	42.5478	59.3793	690.348	-0.058	0.0114	0.10404
690.848	29.0934	42.5483	59.3792	690.848	-0.0579	0.0115	0.10438
691.348	29.0905	42.5489	59.3792	691.348	-0.0579	0.0116	0.10471
691.848	29.0876	42.5495	59.3791	691.848	-0.0579	0.0117	0.10504
692.348	29.0847	42.5501	59.3791	692.348	-0.0578	0.0118	0.10537
692.848	29.0818	42.5507	59.379	692.848	-0.0578	0.0119	0.1057
693.348	29.079	42.5513	59.3789	693.348	-0.0578	0.012	0.10602
693.848	29.0761	42.5519	59.3789	693.848	-0.0577	0.0122	0.10634
694.348	29.0732	42.5526	59.3788	694.348	-0.0577	0.0123	0.10666
694.848	29.0703	42.5532	59.3788	694.848	-0.0577	0.0124	0.10698
695.348	29.0675	42.5538	59.3787	695.348	-0.0576	0.0125	0.10728
695.848	29.0646	42.5545	59.3786	695.848	-0.0576	0.0126	0.10759
696.348	29.0617	42.5551	59.3786	696.348	-0.0576	0.0127	0.10788
696.848	29.0588	42.5558	59.3785	696.848	-0.0575	0.0128	0.10817
697.348	29.056	42.5564	59.3785	697.348	-0.0575	0.0129	0.10846
697.848	29.0531	42.557	59.3784	697.848	-0.0574	0.013	0.10874
698.348	29.0502	42.5577	59.3783	698.348	-0.0574	0.0131	0.10901
698.848	29.0473	42.5584	59.3783	698.848	-0.0574	0.0132	0.10927
699.348	29.0444	42.559	59.3782	699.348	-0.0573	0.0133	0.10953
699.848	29.0416	42.5597	59.3782	699.848	-0.0572	0.0134	0.10977
700.348	29.0387	42.5604	59.3781	700.348	-0.0572	0.0135	0.11001
700.848	29.0358	42.5611	59.378	700.848	-0.0571	0.0136	0.11024
701.348	29.033	42.5618	59.378	701.348	-0.057	0.0137	0.11046
701.848	29.0301	42.5625	59.3779	701.848	-0.057	0.0138	0.11067
702.348	29.0272	42.5632	59.3779	702.348	-0.0569	0.0139	0.11087
702.848	29.0244	42.5639	59.3778	702.848	-0.0568	0.014	0.11107
703.348	29.0215	42.5646	59.3777	703.348	-0.0567	0.0141	0.11125
703.848	29.0186	42.5653	59.3777	703.848	-0.0565	0.0142	0.11143
704.348	29.0158	42.566	59.3776	704.348	-0.0564	0.0143	0.11159
704.848	29.013	42.5667	59.3776	704.848	-0.0563	0.0144	0.11175
705.348	29.0102	42.5675	59.3775	705.348	-0.0561	0.0145	0.1119
705.848	29.0074	42.5682	59.3774	705.848	-0.056	0.0146	0.11204
706.348	29.0046	42.5689	59.3774	706.348	-0.0558	0.0147	0.11218
706.848	29.0018	42.5697	59.3773	706.848	-0.0557	0.0148	0.1123
707.348	28.999	42.5704	59.3773	707.348	-0.0555	0.015	0.11242
707.848	28.9962	42.5712	59.3772	707.848	-0.0553	0.0151	0.11253
708.348	28.9934	42.572	59.3771	708.348	-0.0551	0.0152	0.11264
708.848	28.9907	42.5727	59.3771	708.848	-0.0549	0.0153	0.11274
709.348	28.988	42.5735	59.377	709.348	-0.0547	0.0154	0.11283
709.848	28.9852	42.5743	59.377	709.848	-0.0544	0.0156	0.11292
710.348	28.9825	42.5751	59.3769	710.348	-0.0542	0.0157	0.11301
710.848	28.9798	42.5759	59.3768	710.848	-0.0539	0.0158	0.11309
711.348	28.9771	42.5767	59.3768	711.348	-0.0537	0.0159	0.11317
711.848	28.9744	42.5775	59.3767	711.848	-0.0534	0.0161	0.11325
712.348	28.9718	42.5783	59.3767	712.348	-0.0531	0.0162	0.11333
712.848	28.9691	42.5791	59.3766	712.848	-0.0528	0.0163	0.1134
713.348	28.9665	42.58	59.3765	713.348	-0.0525	0.0165	0.11348
713.848	28.9639	42.5808	59.3765	713.848	-0.0522	0.0166	0.11355
714.348	28.9613	42.5816	59.3764	714.348	-0.0519	0.0168	0.11363
714.848	28.9587	42.5825	59.3764	714.848	-0.0516	0.0169	0.11371
715.348	28.9562	42.5834	59.3763	715.348	-0.0513	0.0171	0.11379
715.848	28.9536	42.5842	59.3762	715.848	-0.0509	0.0172	0.11387
716.348	28.9511	42.5851	59.3762	716.348	-0.0506	0.0174	0.11396
716.848	28.9486	42.586	59.3761	716.848	-0.0502	0.0175	0.11405
717.348	28.9461	42.5868	59.3761	717.348	-0.0499	0.0177	0.11415
717.848	28.9437	42.5877	59.376	717.848	-0.0495	0.0178	0.11425
718.348	28.9412	42.5887	59.3759	718.348	-0.0492	0.018	0.11436
718.848	28.9388	42.5896	59.3759	718.848	-0.0488	0.0182	0.11448
719.348	28.9364	42.5905	59.3758	719.348	-0.0484	0.0183	0.1146
719.848	28.934	42.5914	59.3758	719.848	-0.048	0.0185	0.11473
720.348	28.9316	42.5924	59.3757	720.348	-0.0477	0.0187	0.11487
720.848	28.9292	42.5933	59.3756	720.848	-0.0473	0.0188	0.11502
721.348	28.9269	42.5943	59.3756	721.348	-0.0469	0.019	0.11518
721.848	28.9246	42.5952	59.3755	721.848	-0.0465	0.0192	0.11534
722.348	28.9223	42.5962	59.3755	722.348	-0.0462	0.0193	0.11552
722.848	28.92	42.5971	59.3754	722.848	-0.0458	0.0195	0.1157
723.348	28.9177	42.5981	59.3753	723.348	-0.0454	0.0197	0.1159
723.848	28.9155	42.5991	59.3753	723.848	-0.045	0.0199	0.1161
724.348	28.9132	42.6001	59.3752	724.348	-0.0447	0.02	0.11632
724.848	28.911	42.6011	59.3752	724.848	-0.0443	0.0202	0.11655
725.348	28.9088	42.6021	59.3751	725.348	-0.0439	0.0204	0.11679
725.848	28.9067	42.6031	59.375	725.848	-0.0436	0.0206	0.11703
726.348	28.9045	42.6041	59.375	726.348	-0.0432	0.0207	0.11729
726.848	28.9024	42.6052	59.3749	726.848	-0.0429	0.0209	0.11756
727.348	28.9003	42.6062	59.3749	727.348	-0.0425	0.0211	0.11785
727.848	28.8982	42.6073	59.3748	727.848	-0.0422	0.0213	0.11814
728.348	28.8961	42.6083	59.3747	728.348	-0.0419	0.0215	0.11845
728.848	28.8941	42.6094	59.3747	728.848	-0.0415	0.0216	0.11876
729.348	28.892	42.6105	59.3746	729.348	-0.0412	0.0218	0.11909
729.848	28.89	42.6116	59.3746	729.848	-0.0409	0.022	0.11943
730.348	28.8879	42.6128	59.3745	730.348	-0.0406	0.0222	0.11978
730.848	28.8859	42.6139	59.3744	730.848	-0.0403	0.0223	0.12015
731.348	28.8839	42.615	59.3744	731.348	-0.04	0.0225	0.12052
731.848	28.882	42.6162	59.3743	731.848	-0.0397	0.0227	0.1209
732.348	28.88	42.6174	59.3743	732.348	-0.0394	0.0228	0.1213
732.848	28.878	42.6185	59.3742	732.848	-0.0392	0.023	0.1217
733.348	28.8761	42.6197	59.3741	733.348	-0.0389	0.0232	0.12211
733.848	28.8741	42.6209	59.3741	733.848	-0.0386	0.0233	0.12253
734.348	28.8722	42.6221	59.374	734.348	-0.0384	0.0235	0.12296
734.848	28.8703	42.6233	59.374	734.848	-0.0382	0.0236	0.1234
735.348	28.8684	42.6245	59.3739	735.348	-0.0379	0.0238	0.12385
735.848	28.8665	42.6257	59.3738	735.848	-0.0377	0.0239	0.1243
736.348	28.8646	42.6269	59.3738	736.348	-0.0375	0.024	0.12476
736.848	28.8627	42.6281	59.3737	736.848	-0.0373	0.0242	0.12522
737.348	28.8609	42.6293	59.3737	737.348	-0.0371	0.0243	0.12569
737.848	28.859	42.6306	59.3736	737.848	-0.0369	0.0244	0.12617
738.348	28.8572	42.6318	59.3735	738.348	-0.0367	0.0246	0.12665
738.848	28.8554	42.633	59.3735	738.848	-0.0366	0.0247	0.12713
739.348	28.8535	42.6343	59.3734	739.348	-0.0364	0.0248	0.12762
739.848	28.8517	42.6355	59.3734	739.848	-0.0362	0.0249	0.1281
740.348	28.8499	42.6368	59.3733	740.348	-0.0361	0.025	0.1286
740.848	28.8481	42.638	59.3732	740.848	-0.0359	0.0251	0.12909
741.348	28.8463	42.6393	59.3732	741.348	-0.0358	0.0252	0.12958
741.848	28.8445	42.6405	59.3731	741.848	-0.0357	0.0253	0.13008
742.348	28.8427	42.6418	59.3731	742.348	-0.0356	0.0254	0.13058
742.848	28.841	42.6431	59.373	742.848	-0.0354	0.0255	0.13107
743.348	28.8392	42.6443	59.3729	743.348	-0.0353	0.0256	0.13157
743.848	28.8375	42.6456	59.3729	743.848	-0.0352	0.0257	0.13207
744.348	28.8357	42.6469	59.3728	744.348	-0.0351	0.0258	0.13256
744.848	28.834	42.6482	59.3728	744.848	-0.035	0.0258	0.13305
745.348	28.8322	42.6495	59.3727	745.348	-0.0349	0.0259	0.13354
745.848	28.8305	42.6508	59.3726	745.848	-0.0349	0.026	0.13403
746.348	28.8287	42.6521	59.3726	746.348	-0.0348	0.0261	0.13452
746.848	28.827	42.6534	59.3725	746.848	-0.0347	0.0261	0.135
747.348	28.8253	42.6547	59.3725	747.348	-0.0347	0.0262	0.13548
747.848	28.8236	42.656	59.3724	747.848	-0.0346	0.0263	0.13596
748.348	28.8218	42.6573	59.3723	748.348	-0.0345	0.0263	0.13643
748.848	28.8201	42.6587	59.3723	748.848	-0.0345	0.0264	0.1369
749.348	28.8184	42.66	59.3722	749.348	-0.0344	0.0264	0.13737
749.848	28.8166	42.6613	59.3722	749.848	-0.0344	0.0265	0.13782
750.348	28.8149	42.6626	59.3721	750.348	-0.0344	0.0265	0.13828
750.848	28.8132	42.664	59.372	750.848	-0.0343	0.0266	0.13873
751.348	28.8115	42.6653	59.372	751.348	-0.0343	0.0266	0.13917
751.848	28.8097	42.6666	59.3719	751.848	-0.0343	0.0266	0.1396
752.348	28.808	42.668	59.3719	752.348	-0.0343	0.0267	0.14003
752.848	28.8063	42.6693	59.3718	752.848	-0.0343	0.0267	0.14046
753.348	28.8046	42.6707	59.3717	753.348	-0.0342	0.0267	0.14087
753.848	28.8028	42.672	59.3717	753.848	-0.0342	0.0268	0.14128
754.348	28.8011	42.6734	59.3716	754.348	-0.0342	0.0268	0.14169
754.848	28.7994	42.6747	59.3716	754.848	-0.0342	0.0268	0.14208
755.348	28.7977	42.6761	59.3715	755.348	-0.0342	0.0268	0.14248
755.848	28.7959	42.6774	59.3714	755.848	-0.0342	0.0269	0.14286
756.348	28.7942	42.6788	59.3714	756.348	-0.0342	0.0269	0.14324
756.848	28.7925	42.6801	59.3713	756.848	-0.0343	0.0269	0.14361
757.348	28.7908	42.6814	59.3713	757.348	-0.0343	0.0269	0.14398
757.848	28.789	42.6828	59.3712	757.848	-0.0343	0.0269	0.14435
758.348	28.7873	42.6841	59.3711	758.348	-0.0343	0.0269	0.14471
758.848	28.7856	42.6855	59.3711	758.848	-0.0343	0.027	0.14507
759.348	28.7839	42.6868	59.371	759.348	-0.0344	0.027	0.14542
759.848	28.7821	42.6882	59.371	759.848	-0.0344	0.027	0.14577
760.348	28.7804	42.6895	59.3709	760.348	-0.0344	0.027	0.14611
760.848	28.7787	42.6909	59.3708	760.848	-0.0344	0.027	0.14645
761.348	28.7769	42.6922	59.3708	761.348	-0.0345	0.027	0.14679
761.848	28.7752	42.6936	59.3707	761.848	-0.0345	0.027	0.14713
762.348	28.7735	42.6949	59.3707	762.348	-0.0345	0.027	0.14746
762.848	28.7718	42.6963	59.3706	762.848	-0.0346	0.027	0.1478
763.348	28.77	42.6977	59.3705	763.348	-0.0346	0.027	0.14813
763.848	28.7683	42.699	59.3705	763.848	-0.0346	0.027	0.14846
764.348	28.7666	42.7003	59.3704	764.348	-0.0347	0.0271	0.1488
764.848	28.7648	42.7017	59.3704	764.848	-0.0347	0.0271	0.14913
765.348	28.7631	42.703	59.3703	765.348	-0.0347	0.0271	0.14946
765.848	28.7614	42.7044	59.3702	765.848	-0.0348	0.0271	0.14979
766.348	28.7596	42.7057	59.3702	766.348	-0.0348	0.0271	0.15012
766.848	28.7579	42.7071	59.3701	766.848	-0.0348	0.0272	0.15046
767.348	28.7561	42.7084	59.3701	767.348	-0.0348	0.0272	0.1508
767.848	28.7544	42.7098	59.37	767.848	-0.0349	0.0272	0.15113
768.348	28.7526	42.7111	59.3699	768.348	-0.0349	0.0272	0.15148
768.848	28.7509	42.7125	59.3699	768.848	-0.0349	0.0273	0.15182
769.348	28.7491	42.7139	59.3698	769.348	-0.035	0.0273	0.15217
769.848	28.7474	42.7152	59.3698	769.848	-0.035	0.0274	0.15252
770.348	28.7456	42.7166	59.3697	770.348	-0.035	0.0274	0.15288
770.848	28.7438	42.718	59.3696	770.848	-0.035	0.0275	0.15324
771.348	28.7421	42.7193	59.3696	771.348	-0.0351	0.0276	0.1536
771.848	28.7403	42.7207	59.3695	771.848	-0.0351	0.0276	0.15397
772.348	28.7386	42.7221	59.3695	772.348	-0.0351	0.0277	0.15434
772.848	28.7368	42.7235	59.3694	772.848	-0.0352	0.0278	0.15471
773.348	28.735	42.7249	59.3693	773.348	-0.0352	0.0279	0.15509
773.848	28.7333	42.7263	59.3693	773.848	-0.0352	0.028	0.15547
774.348	28.7315	42.7278	59.3692	774.348	-0.0352	0.028	0.15586
774.848	28.7297	42.7292	59.3692	774.848	-0.0353	0.0281	0.15625
775.348	28.7279	42.7306	59.3691	775.348	-0.0353	0.0282	0.15664
775.848	28.7262	42.732	59.369	775.848	-0.0353	0.0283	0.15704
776.348	28.7244	42.7334	59.369	776.348	-0.0353	0.0284	0.15744
776.848	28.7226	42.7349	59.3689	776.848	-0.0353	0.0285	0.15785
777.348	28.7209	42.7363	59.3689	777.348	-0.0354	0.0286	0.15825
777.848	28.7191	42.7377	59.3688	777.848	-0.0354	0.0288	0.15866
778.348	28.7173	42.7392	59.3687	778.348	-0.0354	0.0289	0.15908
778.848	28.7155	42.7407	59.3687	778.848	-0.0355	0.029	0.15949
779.348	28.7138	42.7421	59.3686	779.348	-0.0355	0.0291	0.15989
779.848	28.712	42.7436	59.3686	779.848	-0.0355	0.0292	0.16028
780.348	28.7102	42.7451	59.3685	780.348	-0.0355	0.0294	0.16065
780.848	28.7084	42.7466	59.3684	780.848	-0.0356	0.0295	0.16103
781.348	28.7066	42.7481	59.3684	781.348	-0.0356	0.0296	0.1614
781.848	28.7048	42.7496	59.3683	781.848	-0.0357	0.0298	0.16177
782.348	28.7031	42.7511	59.3683	782.348	-0.0357	0.0299	0.16216
782.848	28.7013	42.7526	59.3682	782.848	-0.0357	0.03	0.16254
783.348	28.6995	42.7541	59.3681	783.348	-0.0358	0.0302	0.16292
783.848	28.6977	42.7556	59.3681	783.848	-0.0358	0.0303	0.16331
784.348	28.6959	42.7572	59.368	784.348	-0.0359	0.0304	0.16369
784.848	28.6942	42.7587	59.368	784.848	-0.0359	0.0306	0.16407
785.348	28.6924	42.7602	59.3679	785.348	-0.036	0.0307	0.16445
785.848	28.6906	42.7618	59.3678	785.848	-0.036	0.0309	0.16483
786.348	28.6888	42.7633	59.3678	786.348	-0.0361	0.031	0.1652
786.848	28.687	42.7649	59.3677	786.848	-0.0361	0.0312	0.16558
787.348	28.6852	42.7664	59.3677	787.348	-0.0362	0.0313	0.16596
787.848	28.6834	42.768	59.3676	787.848	-0.0362	0.0315	0.16633
788.348	28.6815	42.7696	59.3675	788.348	-0.0363	0.0317	0.16672
788.848	28.6797	42.7712	59.3675	788.848	-0.0364	0.0319	0.1671
789.348	28.6779	42.7728	59.3674	789.348	-0.0365	0.0321	0.16748
789.848	28.6761	42.7744	59.3674	789.848	-0.0366	0.0323	0.16787
790.348	28.6742	42.776	59.3673	790.348	-0.0367	0.0325	0.16827
790.848	28.6724	42.7776	59.3672	790.848	-0.0368	0.0327	0.16867
791.348	28.6705	42.7793	59.3672	791.348	-0.0369	0.0329	0.16907
791.848	28.6686	42.7809	59.3671	791.848	-0.0371	0.0332	0.16949
792.348	28.6668	42.7826	59.3671	792.348	-0.0372	0.0334	0.16991
792.848	28.6649	42.7843	59.367	792.848	-0.0375	0.0337	0.17033
793.348	28.663	42.786	59.3669	793.348	-0.0377	0.0339	0.17077
793.848	28.6611	42.7877	59.3669	793.848	-0.038	0.0342	0.17122
794.348	28.6592	42.7895	59.3668	794.348	-0.0384	0.0344	0.17169
794.848	28.6573	42.7912	59.3668	794.848	-0.0388	0.0346	0.17217
795.348	28.6553	42.7929	59.3667	795.348	-0.0393	0.0348	0.17266
795.848	28.6533	42.7947	59.3666	795.848	-0.04	0.0349	0.17318
796.348	28.6512	42.7965	59.3666	796.348	-0.0407	0.0348	0.17371
796.848	28.6491	42.7982	59.3665	796.848	-0.0416	0.0346	0.17427
797.348	28.647	42.7999	59.3665	797.348	-0.0423	0.0342	0.17485
797.848	28.6447	42.8016	59.3664	797.848	-0.0413	0.0329	0.17547
798.348	28.6425	42.8033	59.3663	798.348	-0.0399	0.0303	0.17612
798.848	28.6401	42.8048	59.3663	798.848	-0.0331	0.0266	0.17681
799.348	28.6377	42.8061	59.3662	799.348	-0.0288	0.0182	0.17755
