# Supplementary material for: Construction and mechanical properties of boron carbide/regenerated cellulose composite fiber based on copper ammonia method
Source: PLoS One. 2026 Jan 21;21(1):e0339459. doi: 10.1371/journal.pone.0339459 (PMC12822970; doi:10.1371/journal.pone.0339459)
Supplement: S1 File — (ZIP) [file pone.0339459.s001.zip › S1 File/minimal data set/Fig.5.xlsx]

## Sheet: Sheet1
2θ	Intensity/arb. units
/(°)
	a	b	c	d
5	1206	1027.8	1008.29	1156
5.02	1247	993	1009.86	1208
5.04	1204	984.2	994.714	1161
5.06	1210	1005.8	948.571	1113
5.08	1251	1015.86	932.657	1117
5.1	1283	991.057	942.771	1138
5.12	1295	962.229	984.943	1127
5.14	1218	972.029	998.743	1111
5.16	1202	974.143	998.543	1138
5.18	1202	978.229	971.514	1084
5.2	1191	995.286	973.343	1070
5.22	1218	987.743	943.743	1127
5.24	1236	945.2	925.029	1129
5.26	1267	931.229	935.4	1081
5.28	1194	945.829	958.2	1097
5.3	1199	982.829	957.743	1170
5.32	1179	983.086	956.686	1122
5.34	1250	991	956.171	1207
5.36	1198	994.086	924.114	1141
5.38	1215	988.571	906.029	1079
5.4	1157	957.029	908.286	1171
5.42	1206	940.2	910.429	1119
5.44	1190	950.314	956.4	1112
5.46	1192	967.629	974.686	1169
5.48	1205	979.171	962.343	1132
5.5	1228	957.457	906.714	1135
5.52	1186	938.486	935.286	1104
5.54	1129	961.857	948.686	1116
5.56	1153	999.057	942.171	1040
5.58	1149	976.314	910.657	1069
5.6	1247	936.743	919.486	1084
5.62	1209	942.829	929.943	1080
5.64	1191	977.343	940	1106
5.66	1155	989.857	909.8	1106
5.68	1195	970.657	922.429	1061
5.7	1223	929.4	907.771	1062
5.72	1159	930.971	903.8	1096
5.74	1188	959.857	890.829	1083
5.76	1171	968.914	905.771	1119
5.78	1210	953.286	908.686	1055
5.8	1160	956.914	918.914	1054
5.82	1197	959.943	946.971	1041
5.84	1213	971.314	904.171	1084
5.86	1156	975.257	861.829	1039
5.88	1166	974.4	890.743	1028
5.9	1199	957.114	943.457	1079
5.92	1177	947.029	941.6	1035
5.94	1202	946.914	910.343	1067
5.96	1222	960.429	899.086	1068
5.98	1160	965.086	897.171	1038
6	1176	955.657	892.143	1085
6.02	1197	922.114	913.171	1045
6.04	1182	926.143	929.343	1027
6.06	1148	923.171	949.486	1059
6.08	1208	939.743	944.314	1073
6.1	1127	920	932.171	1071
6.12	1182	928.657	934.4	1080
6.14	1199	924.8	935.314	1059
6.16	1222	961.886	923.314	1033
6.18	1243	963.571	887.714	1008
6.2	1227	929.143	880.829	1035
6.22	1229	909.086	885.743	1040
6.24	1175	963.257	895.114	1044
6.26	1191	993.486	877.2	1002
6.28	1158	980.6	877.686	1014
6.3	1180	950.8	893.057	1023
6.32	1143	933.371	907.314	1036
6.34	1171	940.029	885.686	1083
6.36	1191	968.286	891.886	1004
6.38	1174	971.429	876.829	1098
6.4	1219	929.229	881.829	995
6.42	1251	917.829	856.314	1073
6.44	1152	922.6	867.286	1038
6.46	1198	931.314	873.914	1057
6.48	1188	920.371	889.657	1068
6.5	1196	926.714	890.429	1037
6.52	1173	931.771	883.771	1002
6.54	1220	932.114	882.543	971
6.56	1180	919.4	863.743	1010
6.58	1183	945.657	849.943	1076
6.6	1177	948.029	854.914	963
6.62	1182	933.314	882.371	1018
6.64	1187	892.143	892.8	1071
6.66	1166	921.171	920.629	1001
6.68	1156	934.314	919.514	1008
6.7	1197	953.429	905.943	981
6.72	1199	947.714	865.371	972
6.74	1174	933	862.343	1037
6.76	1217	893.029	884.829	1029
6.78	1218	905.686	883.629	1047
6.8	1207	935.743	895	1026
6.82	1190	946.6	879.4	960
6.84	1191	920.714	896.629	1053
6.86	1180	921.2	879.714	963
6.88	1138	928.714	858.086	975
6.9	1192	969.314	846.229	1034
6.92	1180	994.429	855.886	982
6.94	1195	978.229	874.8	913
6.96	1197	919.429	861.829	986
6.98	1197	909.229	883.2	1024
7	1143	899.543	862.2	1013
7.02	1235	903.314	852.971	986
7.04	1173	907.286	845.571	999
7.06	1188	915.714	872.771	1070
7.08	1243	897.657	857.029	981
7.1	1233	900.4	849.714	1015
7.12	1178	930.4	831.457	934
7.14	1167	927.029	835.743	984
7.16	1137	903.086	859.057	961
7.18	1159	890.543	884.714	1042
7.2	1198	908.4	873.229	987
7.22	1185	936.543	848.771	981
7.24	1193	942.143	827	990
7.26	1212	947.771	822.686	947
7.28	1173	925.657	832.8	1036
7.3	1183	925.714	843.829	975
7.32	1160	913.829	834.343	977
7.34	1170	929.686	822.314	1018
7.36	1170	924.714	843.514	949
7.38	1128	922.629	857.8	976
7.4	1179	916.886	865.371	971
7.42	1200	944.571	854.914	1004
7.44	1186	950.171	874	1009
7.46	1148	931.829	858.514	1036
7.48	1110	919.943	838.314	997
7.5	1149	942.057	829.429	969
7.52	1158	971.143	864.314	981
7.54	1225	981.914	898.543	932
7.56	1171	960.257	902.543	923
7.58	1187	926.143	902.714	984
7.6	1204	917.857	877.2	966
7.62	1164	925.514	865.229	972
7.64	1231	918.314	864.857	943
7.66	1163	901.4	871.514	934
7.68	1167	892.343	837.114	970
7.7	1097	881.029	812.771	973
7.72	1150	903.6	817.971	957
7.74	1225	914.457	844	957
7.76	1190	932.714	842.257	981
7.78	1211	949.8	831.914	935
7.8	1160	937.886	830	929
7.82	1156	927.886	842.686	955
7.84	1179	941.714	838.343	1004
7.86	1194	950.657	842.771	937
7.88	1135	909.343	864.971	943
7.9	1191	862.714	852.229	984
7.92	1180	886.229	832.514	909
7.94	1191	919.457	859.543	982
7.96	1237	937.429	898.286	937
7.98	1146	909.714	896.086	953
8	1275	923.686	888.086	971
8.02	1205	951	879.286	961
8.04	1181	980.829	870.543	958
8.06	1241	961.229	879.086	951
8.08	1215	945.714	897.286	992
8.1	1138	940.257	858.829	972
8.12	1177	951.8	813.457	944
8.14	1249	931.943	806.657	1052
8.16	1213	927.171	813.2	1005
8.18	1222	943.514	809.257	956
8.2	1215	964.229	832.029	953
8.22	1192	941.086	854.657	991
8.24	1196	938.486	867.286	962
8.26	1204	926.886	847.943	950
8.28	1213	936.629	857.857	924
8.3	1183	910.686	865.057	929
8.32	1156	919.114	882.629	941
8.34	1200	907.486	876.457	975
8.36	1183	917.943	862.829	965
8.38	1228	926.714	840.571	1004
8.4	1237	954.829	839.029	993
8.42	1165	959.829	837.2	968
8.44	1174	969.914	837.914	974
8.46	1209	945.943	845.914	956
8.48	1233	953.971	856.657	960
8.5	1216	964.6	863.486	924
8.52	1208	984.686	852.457	994
8.54	1235	968.086	863.571	1022
8.56	1281	990.314	888.629	1007
8.58	1281	975.343	879.771	933
8.6	1229	972.571	847.914	973
8.62	1175	937.229	823.857	901
8.64	1261	934.8	846.114	950
8.66	1245	921.886	870.629	899
8.68	1180	918.314	892.8	946
8.7	1171	896.486	881.914	927
8.72	1234	928.971	863.857	938
8.74	1240	946.429	853.4	926
8.76	1209	953.514	849.257	939
8.78	1228	967.543	865.971	1002
8.8	1229	994.686	848.514	908
8.82	1244	965.429	823.343	981
8.84	1245	930.771	825.057	950
8.86	1240	926.914	867.714	935
8.88	1260	930.629	875.829	915
8.9	1248	938.057	865	932
8.92	1180	924	848.057	933
8.94	1205	934.914	829.2	955
8.96	1255	926.143	844.457	929
8.98	1227	912.6	840.171	954
9	1192	921.229	830.857	911
9.02	1223	937.314	798.286	948
9.04	1275	918.6	807.971	914
9.06	1209	915.657	810.486	925
9.08	1203	920.857	826.029	936
9.1	1204	917.343	835.343	962
9.12	1222	887.171	844.771	1018
9.14	1207	902.086	850.514	956
9.16	1205	918.8	820	885
9.18	1214	925.457	813.029	930
9.2	1235	915.6	814	950
9.22	1168	916.771	843.914	923
9.24	1205	938.314	833.543	960
9.26	1232	927.314	819.171	981
9.28	1223	915.686	798.429	940
9.3	1259	909.371	779	966
9.32	1207	919.029	797.543	947
9.34	1208	900	820.714	926
9.36	1202	870.943	835.457	967
9.38	1225	872.6	822.857	968
9.4	1208	889.857	801.971	944
9.42	1239	904.229	783.629	919
9.44	1251	896.171	794.114	975
9.46	1264	930.886	835.429	953
9.48	1223	944.914	833.743	927
9.5	1253	951.971	827.343	919
9.52	1246	925.229	814.629	952
9.54	1313	923.571	804.771	969
9.56	1296	917.143	789.229	917
9.58	1262	919.686	811.914	880
9.6	1308	950.971	810.657	953
9.62	1293	983.914	800.886	952
9.64	1237	962.343	778.6	961
9.66	1174	915.229	789.6	951
9.68	1205	898.886	780.857	946
9.7	1215	907.143	771.086	906
9.72	1221	903.686	778.057	950
9.74	1240	899.4	817.286	946
9.76	1252	898.029	826.229	961
9.78	1256	921.543	810.886	904
9.8	1193	959.971	796.486	917
9.82	1279	938.2	827.857	946
9.84	1301	935.257	842.629	956
9.86	1223	910.686	837.857	924
9.88	1273	919.457	811.457	975
9.9	1242	897.086	802.171	926
9.92	1192	934.829	815.8	980
9.94	1215	941.914	821.829	925
9.96	1276	973.2	823.743	953
9.98	1282	969.943	794.371	966
10	1270	956.457	771.714	953
10.02	1273	929	769	951
10.04	1260	928	794.571	951
10.06	1241	945.143	795	979
10.08	1265	961.029	795.886	931
10.1	1257	965.714	784.857	945
10.12	1262	937.629	793.686	933
10.14	1296	933.714	787	995
10.16	1265	942.629	809.886	989
10.18	1251	973.086	832.114	952
10.2	1298	966.543	827.914	1001
10.22	1232	972.2	817.314	927
10.24	1250	963.971	813.771	941
10.26	1244	990.257	857.457	965
10.28	1311	975.971	872.714	945
10.3	1258	980.514	867.086	970
10.32	1248	986.343	827.429	916
10.34	1267	1006.4	815.171	941
10.36	1242	1004.86	806.771	926
10.38	1237	1004.89	820.057	950
10.4	1280	999.171	820.914	969
10.42	1324	977.943	807.6	959
10.44	1263	971.257	812.229	926
10.46	1272	987.771	833.257	937
10.48	1342	1012.2	849.429	962
10.5	1257	1015.2	820.6	932
10.52	1254	997.686	809.771	999
10.54	1290	972.371	802.371	957
10.56	1339	979.771	811.771	1013
10.58	1302	978.543	817.629	981
10.6	1307	991.057	821.4	986
10.62	1360	1005.71	823.286	977
10.64	1295	1009.66	829.629	985
10.66	1283	1011.29	839.429	1023
10.68	1208	1018.17	837.029	1015
10.7	1331	1018.43	829.229	986
10.72	1343	1013.09	828.2	969
10.74	1279	1030.97	836.514	954
10.76	1308	1045.83	848.457	989
10.78	1257	1037.97	859.771	1023
10.8	1316	1040.46	851.229	946
10.82	1287	1017.6	849.429	939
10.84	1310	1024.97	819.8	1006
10.86	1262	1022.34	804.8	995
10.88	1257	1026	810.714	1027
10.9	1278	1008.06	854.314	973
10.92	1303	1048.89	851.257	1027
10.94	1281	1041.94	843.743	984
10.96	1366	1041.6	838.371	986
10.98	1293	1053.2	851.657	1031
11	1379	1061.34	847.2	1018
11.02	1284	1040.06	839.371	1023
11.04	1296	1044.77	840.514	1013
11.06	1256	1076.74	844.257	1058
11.08	1323	1093.46	860.971	1057
11.1	1282	1065.51	848.486	1027
11.12	1329	1042.14	831.657	1053
11.14	1250	1039.94	847.286	1038
11.16	1292	1079.8	890.343	970
11.18	1215	1089.31	883.286	1045
11.2	1269	1089.26	827.057	1093
11.22	1299	1085.11	820.429	1054
11.24	1303	1105.74	848.6	1061
11.26	1284	1085.91	846.086	1068
11.28	1291	1051.8	852.057	1081
11.3	1336	1036.46	842.629	1088
11.32	1265	1061.97	850.743	1049
11.34	1323	1068.97	837.457	1078
11.36	1358	1091.69	864.314	1054
11.38	1305	1091.43	871.371	1021
11.4	1235	1073	891.286	1003
11.42	1329	1072.29	895.114	1032
11.44	1353	1100.43	905.771	1013
11.46	1376	1136.43	893.971	1051
11.48	1276	1100.71	908.371	1060
11.5	1377	1070.71	901.971	1009
11.52	1293	1034.6	879.771	1015
11.54	1331	1072.43	881.886	1046
11.56	1301	1087.17	895.086	1009
11.58	1316	1109.86	900.6	1099
11.6	1320	1132.97	857.114	1025
11.62	1345	1168.11	886.514	1054
11.64	1324	1180.09	912.114	1047
11.66	1323	1131.17	947.486	1053
11.68	1325	1118.43	908.771	1036
11.7	1331	1115	913.657	1016
11.72	1385	1130.83	910.4	1035
11.74	1332	1110.74	944.114	1038
11.76	1354	1102.34	921.057	1062
11.78	1326	1086	891.286	1024
11.8	1309	1078.29	857.771	975
11.82	1294	1100.77	870.343	1028
11.84	1372	1098.63	900.257	1011
11.86	1265	1085.57	901.743	1021
11.88	1355	1093.03	890.571	1069
11.9	1351	1140.37	868.686	1006
11.92	1315	1154.8	893.571	1037
11.94	1364	1133.14	917.943	1006
11.96	1347	1118.11	931.057	1077
11.98	1457	1108.37	906.743	1061
12	1320	1109.86	874.114	1017
12.02	1342	1116.91	882.057	993
12.04	1358	1101.71	882.343	1035
12.06	1340	1113.34	890.686	1011
12.08	1334	1108.54	899.429	1042
12.1	1400	1115.51	918.8	1017
12.12	1299	1109.2	897.286	1071
12.14	1298	1126.23	876.629	1020
12.16	1287	1123.69	879.829	991
12.18	1394	1124.34	866.714	1042
12.2	1333	1128.77	881.486	1057
12.22	1348	1109.4	904.114	1027
12.24	1340	1115.2	914.629	1034
12.26	1389	1110.09	877.086	1035
12.28	1351	1114.46	867.2	1009
12.3	1367	1088.2	857.6	976
12.32	1320	1102.43	897.343	1005
12.34	1398	1084.2	924.171	1040
12.36	1373	1078.34	907.229	1052
12.38	1337	1087.6	872.657	1016
12.4	1381	1121.31	889.514	1010
12.42	1280	1103.31	921.857	1028
12.44	1314	1077.8	913.114	1013
12.46	1352	1074.06	892.2	972
12.48	1399	1075.77	884	1048
12.5	1309	1082.03	885.343	1099
12.52	1308	1067	900.143	982
12.54	1347	1050.46	899.686	1026
12.56	1452	1063.63	897.257	975
12.58	1289	1103.37	902.571	1005
12.6	1394	1113.31	865.143	1060
12.62	1325	1094.43	854.086	1006
12.64	1343	1078.14	854.457	986
12.66	1385	1068.26	886.514	977
12.68	1346	1055.43	885.086	1013
12.7	1448	1065.69	903.114	984
12.72	1345	1048.26	902.829	1002
12.74	1318	1047.4	881.571	999
12.76	1404	1049.83	898.171	930
12.78	1424	1068.71	869.343	1061
12.8	1380	1039.23	849.829	1026
12.82	1372	1027.91	832.886	1055
12.84	1369	1018.2	861.829	1043
12.86	1360	1013.4	848.629	1041
12.88	1342	1018.14	833.657	980
12.9	1409	1048.31	822.057	1003
12.92	1401	1076.71	814.971	939
12.94	1361	1080.34	843.514	971
12.96	1336	1066.34	869.057	1019
12.98	1377	1017.8	873.857	1024
13	1332	1000.57	844.457	1001
13.02	1395	1003.77	832.343	1037
13.04	1431	1032.46	823.457	1019
13.06	1415	1033.34	823.829	1002
13.08	1378	1011.97	840.257	1038
13.1	1449	973.4	861.086	1011
13.12	1422	996.486	855.486	991
13.14	1450	1016.86	835.971	995
13.16	1424	1027.89	830.286	970
13.18	1393	1018.83	844.771	1004
13.2	1423	1043.31	833.714	953
13.22	1415	1033.46	839.086	985
13.24	1428	1014.4	844	987
13.26	1449	1005.09	842.629	1004
13.28	1374	1003.2	832.257	988
13.3	1375	1006.89	817.943	951
13.32	1420	1009.51	807.286	947
13.34	1412	1036.29	787.229	970
13.36	1471	1010.23	797.057	989
13.38	1413	988	810.143	1000
13.4	1350	972.286	812.2	978
13.42	1437	1004.06	836.343	954
13.44	1419	978.457	863.543	930
13.46	1329	966.257	864.857	977
13.48	1405	951.143	831.514	975
13.5	1378	980.971	820.229	973
13.52	1364	994.343	826.886	977
13.54	1420	991.143	823.771	962
13.56	1391	979.886	837.829	994
13.58	1412	969.514	831.629	986
13.6	1404	988.714	831.286	955
13.62	1370	981.857	820.829	911
13.64	1402	985.714	808.8	1034
13.66	1411	970.771	797.457	978
13.68	1407	983.857	809.114	955
13.7	1435	981.171	813.543	906
13.72	1410	983.657	821.171	935
13.74	1380	993.629	835.4	965
13.76	1432	1002.49	859.2	1024
13.78	1438	982.686	845.486	999
13.8	1438	979.029	839.257	1038
13.82	1454	962.086	840.743	945
13.84	1402	971.429	860.543	948
13.86	1402	980.514	837.086	996
13.88	1420	984.143	807.8	1008
13.9	1398	974.171	819.286	983
13.92	1350	1005.49	831.457	971
13.94	1461	1008.8	842.457	987
13.96	1435	973.314	823.686	985
13.98	1471	970.057	819.371	958
14	1423	964.057	811.971	956
14.02	1451	955.714	843.4	976
14.04	1395	929.343	846.971	966
14.06	1427	953.6	841.029	909
14.08	1418	949.029	818.886	976
14.1	1423	961.114	816.2	1036
14.12	1482	949.171	812.029	973
14.14	1477	962.771	806.714	989
14.16	1378	972.2	796.686	936
14.18	1460	956.086	815.029	942
14.2	1489	948.486	830.057	992
14.22	1452	942.343	811.686	986
14.24	1462	964.257	799.286	977
14.26	1500	947.514	814.571	961
14.28	1540	967.143	814.057	950
14.3	1554	958.771	798.6	984
14.32	1497	935.343	786.743	953
14.34	1470	868.714	818.743	958
14.36	1583	870.257	837.571	964
14.38	1536	893.629	826.857	948
14.4	1678	927.229	811.429	946
14.42	1674	932.571	812.743	935
14.44	1672	945.343	832.2	950
14.46	1684	938.057	815.057	943
14.48	1730	913.743	818.971	1000
14.5	1761	927.686	846.286	982
14.52	1755	973.857	878.343	967
14.54	1939	988.629	856.429	906
14.56	1899	931.457	818.714	934
14.58	1934	915.171	806.4	890
14.6	2037	927.771	813.943	952
14.62	1988	968.657	817	925
14.64	2020	961.086	827.829	962
14.66	2060	944.971	854.457	926
14.68	1914	914.8	848.6	984
14.7	1943	949.4	833.086	982
14.72	1866	957.314	830.543	971
14.74	1870	963.514	833.343	977
14.76	1909	938.429	826.743	1010
14.78	1718	953.629	807	1039
14.8	1702	963.314	804.714	982
14.82	1767	981.086	802.943	985
14.84	1640	965.686	818.743	995
14.86	1646	960.086	844.143	950
14.88	1725	956.857	849.257	902
14.9	1693	966.257	841.914	1013
14.92	1634	978.857	813.057	971
14.94	1680	970.6	823.229	951
14.96	1729	946.2	816.886	981
14.98	1668	949.286	822.143	985
15	1748	930.857	829.286	1012
15.02	1748	893.343	862.971	978
15.04	1684	875.343	856.486	980
15.06	1538	882.257	842.657	992
15.08	1602	901.914	824.571	979
15.1	1510	914.8	818.686	957
15.12	1484	919.057	816.914	946
15.14	1470	904.086	802.029	957
15.16	1523	925.543	815.714	939
15.18	1501	938.314	814.486	971
15.2	1495	946.714	828.886	1001
15.22	1498	944.571	826.314	974
15.24	1527	939.886	833.229	939
15.26	1555	945.914	810.286	1026
15.28	1460	951.886	801.543	958
15.3	1513	968.714	798.8	963
15.32	1512	957.6	801.571	986
15.34	1509	972.943	804.371	1015
15.36	1380	967.743	822.743	974
15.38	1420	962.971	836.2	974
15.4	1431	947.314	829.314	962
15.42	1494	970.4	811.143	961
15.44	1447	977.8	804.2	1000
15.46	1428	959.229	830.743	963
15.48	1466	927.543	836.8	970
15.5	1409	923.857	835.029	970
15.52	1429	940.486	815.143	917
15.54	1421	958	843.457	998
15.56	1526	965.171	839.629	999
15.58	1473	976.829	824.914	999
15.6	1380	967	803.657	1030
15.62	1451	948.514	821.543	1009
15.64	1489	944.257	838.657	1008
15.66	1428	960.629	845.886	1050
15.68	1510	968.086	838.114	1017
15.7	1435	989.314	841.343	992
15.72	1450	997.143	841.314	946
15.74	1388	961.914	842.971	943
15.76	1472	919.029	848.686	968
15.78	1471	933.743	851.514	1009
15.8	1466	977.857	844.086	1016
15.82	1384	1007.4	827.057	981
15.84	1475	997.657	840.657	984
15.86	1415	978.971	839.314	996
15.88	1366	978.771	842.371	1039
15.9	1439	996.343	847.343	1041
15.92	1452	1005.29	858.171	1058
15.94	1403	965.657	852.914	1005
15.96	1415	957.343	868.371	985
15.98	1502	949.943	856.314	1019
16	1454	967.857	841.457	1013
16.02	1411	943.2	829.543	1025
16.04	1386	955.486	871.829	1041
16.06	1472	971.171	893.286	1059
16.08	1393	977.743	861.457	1007
16.1	1457	971.457	826.629	1052
16.12	1434	991.771	813.8	1014
16.14	1423	1003.83	850.371	989
16.16	1432	970.086	862.486	994
16.18	1445	941.4	875.429	1020
16.2	1437	948.457	876.229	1033
16.22	1453	975.543	873.057	1033
16.24	1450	996.086	860.457	1058
16.26	1428	984.543	854.229	1059
16.28	1469	978.943	856.2	1010
16.3	1418	970.829	834.171	992
16.32	1449	943.943	835.743	996
16.34	1379	949.543	843.171	1035
16.36	1528	999.114	865.057	1010
16.38	1424	1017.83	872.257	1032
16.4	1412	989.314	858.943	1028
16.42	1419	984.086	845.657	1000
16.44	1405	981.229	829.943	1048
16.46	1432	936.829	839.514	1039
16.48	1475	920.714	817.857	971
16.5	1440	967.229	828.914	1049
16.52	1452	1015.03	835.371	1045
16.54	1407	1008.57	871.371	1030
16.56	1479	982	887.229	1019
16.58	1462	991.429	911.257	975
16.6	1429	988.057	899.657	1024
16.62	1500	980.114	880.286	1046
16.64	1515	962.886	859.914	1007
16.66	1456	967	872.971	1033
16.68	1432	1006.37	879.029	1066
16.7	1402	1018.89	890.2	1078
16.72	1432	1044.14	873.914	1051
16.74	1474	1006.17	864.743	1106
16.76	1448	1000.09	852.114	1051
16.78	1447	1002.74	855.286	1014
16.8	1470	1034.86	838	1051
16.82	1449	1027.2	864.943	1061
16.84	1397	1048.31	873.371	1009
16.86	1427	1061.89	881.6	1069
16.88	1434	1046.91	866.314	1116
16.9	1476	1019.23	890.143	1057
16.92	1429	1008.26	887.743	1056
16.94	1473	1008.23	897.6	1065
16.96	1504	1015.89	905.657	1062
16.98	1466	1039.03	910.714	1076
17	1416	1026.06	891.057	1034
17.02	1427	1026.57	885.743	1077
17.04	1482	1037.8	897.029	1067
17.06	1439	1047.54	919.629	1071
17.08	1422	1050.06	910.086	1047
17.1	1465	1029.6	893.657	1038
17.12	1418	1013.46	870.8	1033
17.14	1480	1022.37	881.486	1098
17.16	1422	1055.86	875.057	1114
17.18	1437	1046.37	869.8	1083
17.2	1467	1020	842.314	1058
17.22	1453	1029.4	845	1088
17.24	1482	1029.2	832.943	1085
17.26	1485	1023.89	886.114	1057
17.28	1426	1008.74	898.686	1097
17.3	1508	1029.31	905.771	1078
17.32	1485	1045.34	883.229	1125
17.34	1473	1059.23	918.371	1061
17.36	1404	1049.63	949.371	1090
17.38	1480	1087.14	935.571	1108
17.4	1469	1110.51	918.2	1192
17.42	1470	1086.66	911.457	1172
17.44	1466	1075.8	947.743	1120
17.46	1396	1079.69	951.914	1084
17.48	1441	1084.97	955.543	1121
17.5	1419	1075	936.343	1131
17.52	1460	1078.97	926.429	1109
17.54	1411	1097.4	898.886	1160
17.56	1500	1096.29	895.2	1104
17.58	1475	1099.31	898.114	1120
17.6	1419	1081.94	929.029	1139
17.62	1479	1100.49	955.286	1110
17.64	1382	1098.14	987.543	1152
17.66	1500	1080.97	971.857	1178
17.68	1455	1080.34	935.143	1115
17.7	1447	1092.4	921.886	1129
17.72	1434	1095.74	936.171	1180
17.74	1458	1071.49	936.771	1150
17.76	1405	1068.57	914.457	1134
17.78	1464	1066.29	927.086	1130
17.8	1466	1076.71	944.657	1177
17.82	1506	1119.2	971.543	1177
17.84	1422	1115.09	964.171	1193
17.86	1414	1108.14	971.714	1151
17.88	1465	1102.06	982.429	1161
17.9	1427	1129.91	1002.6	1150
17.92	1496	1113.4	975.229	1178
17.94	1463	1139.34	955.229	1155
17.96	1468	1171.74	983.343	1151
17.98	1411	1183.29	1011.11	1184
18	1483	1153.97	1000.8	1108
18.02	1489	1139.54	965.2	1209
18.04	1452	1184.37	963.457	1183
18.06	1411	1194.4	977.029	1218
18.08	1427	1175.49	987.6	1125
18.1	1460	1131.6	985.657	1165
18.12	1538	1135.03	975.829	1161
18.14	1450	1131.86	1003.6	1244
18.16	1466	1144.94	1013.2	1234
18.18	1511	1183.63	1012.26	1237
18.2	1500	1192.34	1004.83	1240
18.22	1482	1212.6	1050.09	1228
18.24	1476	1197.09	1047.89	1265
18.26	1474	1229.97	1050.63	1243
18.28	1477	1225.09	1058.86	1240
18.3	1492	1230.66	1069.83	1205
18.32	1469	1217	1083.43	1204
18.34	1439	1233.91	1131.06	1252
18.36	1476	1241.14	1150.29	1249
18.38	1530	1225.8	1132.6	1195
18.4	1451	1197	1150.03	1269
18.42	1498	1185.37	1148.37	1222
18.44	1456	1209.17	1125.23	1221
18.46	1507	1215.71	1099.29	1185
18.48	1459	1225.54	1073.34	1261
18.5	1494	1213.06	1050.2	1252
18.52	1503	1213	1054.17	1241
18.54	1497	1215.49	1063.66	1277
18.56	1534	1237	1060.89	1183
18.58	1495	1217.6	1064.2	1297
18.6	1567	1191.03	1069.46	1229
18.62	1542	1229.09	1078.94	1257
18.64	1522	1276.74	1069.4	1277
18.66	1505	1279.34	1049.91	1337
18.68	1459	1245.14	1031.09	1312
18.7	1525	1245.66	1037.77	1343
18.72	1445	1264.57	1020.49	1320
18.74	1494	1263.26	1029.11	1309
18.76	1433	1266.71	1061.37	1306
18.78	1486	1281.14	1085.69	1286
18.8	1483	1293.6	1057.14	1368
18.82	1534	1318.97	1052.34	1259
18.84	1484	1332.46	1071.14	1261
18.86	1426	1330.4	1081.94	1300
18.88	1460	1285.46	1063.86	1399
18.9	1568	1294.77	1057.46	1389
18.92	1487	1292.51	1083.46	1316
18.94	1508	1332.49	1102.6	1357
18.96	1494	1345.97	1112.66	1389
18.98	1521	1368.17	1091.69	1352
19	1501	1369.23	1073.17	1346
19.02	1436	1367.46	1080.06	1354
19.04	1501	1373.97	1082.63	1411
19.06	1505	1383.89	1101.14	1427
19.08	1512	1400.66	1078.91	1452
19.1	1549	1388.54	1088.11	1398
19.12	1531	1412.57	1100.97	1395
19.14	1555	1409.89	1146.2	1399
19.16	1556	1405.83	1150.17	1457
19.18	1685	1392.77	1136.03	1451
19.2	1502	1444.17	1122.97	1474
19.22	1557	1436.26	1118.69	1534
19.24	1502	1425.77	1139.86	1516
19.26	1567	1447.94	1152.94	1538
19.28	1633	1500	1150.29	1538
19.3	1582	1497.66	1146.26	1545
19.32	1590	1490.4	1176.49	1616
19.34	1637	1482.11	1189.66	1615
19.36	1659	1449.74	1181.86	1599
19.38	1669	1452	1155.83	1655
19.4	1748	1471.97	1159.43	1765
19.42	1758	1509.8	1196.86	1753
19.44	1778	1511.29	1245.66	1774
19.46	1792	1560.46	1243.06	1824
19.48	1794	1579.06	1211.09	1828
19.5	1857	1598.31	1166.77	1747
19.52	1912	1579.91	1163.94	1809
19.54	2056	1554.03	1199.23	1759
19.56	2095	1585.4	1245.63	1718
19.58	2119	1602.51	1248.2	1738
19.6	2232	1640.26	1236.77	1679
19.62	2329	1591.11	1216.54	1694
19.64	2453	1580.2	1229.11	1641
19.66	2575	1564.74	1224.31	1681
19.68	2592	1591.54	1235.51	1642
19.7	2610	1625.63	1240.91	1646
19.72	2690	1655.91	1282.86	1591
19.74	2649	1663	1284.09	1599
19.76	2626	1633.03	1273.49	1597
19.78	2446	1649.4	1249.14	1596
19.8	2259	1671.8	1260.14	1611
19.82	2027	1712.8	1278.11	1690
19.84	1923	1684.8	1290.29	1614
19.86	1657	1660	1278.06	1606
19.88	1586	1642.97	1298.31	1627
19.9	1608	1705.17	1330.6	1659
19.92	1525	1741.09	1334.54	1611
19.94	1515	1750.43	1296.31	1661
19.96	1439	1712.71	1264.37	1691
19.98	1496	1658.71	1286.2	1589
20	1549	1633.94	1299.03	1684
20.02	1533	1624.4	1292.46	1644
20.04	1578	1634.37	1301.71	1591
20.06	1449	1644.6	1308.37	1609
20.08	1546	1661.69	1313.06	1617
20.1	1596	1679.43	1299.06	1616
20.12	1536	1687	1299.94	1679
20.14	1518	1720	1290.09	1611
20.16	1542	1736.91	1286.71	1629
20.18	1494	1709.11	1296.77	1611
20.2	1501	1660.37	1290.2	1623
20.22	1539	1646.34	1309.49	1655
20.24	1466	1690.23	1307.31	1631
20.26	1546	1694.83	1304.49	1659
20.28	1559	1673	1285.46	1616
20.3	1536	1645.74	1279.37	1573
20.32	1559	1646.63	1278.31	1632
20.34	1465	1653.63	1265.94	1601
20.36	1461	1661.23	1266.29	1624
20.38	1520	1664.74	1274.2	1616
20.4	1510	1654.26	1293.86	1613
20.42	1511	1633.54	1295.31	1623
20.44	1481	1639.83	1298.91	1683
20.46	1412	1649.57	1294.83	1571
20.48	1494	1636.97	1306.91	1575
20.5	1506	1608.51	1323.29	1609
20.52	1476	1600.8	1325	1640
20.54	1520	1618.34	1314.17	1524
20.56	1590	1616.54	1291.09	1545
20.58	1506	1610.6	1278	1586
20.6	1569	1571.34	1280.54	1602
20.62	1524	1550.94	1284.77	1616
20.64	1608	1571.29	1299.37	1592
20.66	1632	1591.8	1314.34	1574
20.68	1568	1608.77	1341.43	1620
20.7	1575	1600.26	1328.74	1563
20.72	1566	1594.77	1325.06	1542
20.74	1552	1555.86	1309.31	1619
20.76	1582	1534.74	1296.34	1621
20.78	1571	1571	1309.77	1514
20.8	1565	1630.23	1309.29	1604
20.82	1585	1674.89	1282.09	1633
20.84	1602	1626.77	1260.37	1550
20.86	1600	1609.34	1285.69	1585
20.88	1583	1599.71	1311.46	1520
20.9	1640	1625.17	1304.06	1626
20.92	1608	1623.46	1274.06	1544
20.94	1602	1639.4	1265	1580
20.96	1619	1612.6	1248.86	1549
20.98	1614	1601.06	1244.29	1552
21	1647	1598.54	1265.2	1558
21.02	1566	1620.46	1274.8	1631
21.04	1635	1581.91	1268.94	1579
21.06	1654	1578.51	1266.83	1565
21.08	1614	1628.51	1310.49	1549
21.1	1696	1686.46	1293.14	1572
21.12	1681	1692.46	1271.54	1579
21.14	1709	1670	1290.51	1605
21.16	1670	1648.77	1312.34	1618
21.18	1607	1613.97	1338.63	1578
21.2	1623	1589.89	1327.97	1540
21.22	1591	1566.17	1319.31	1642
21.24	1619	1590.77	1295.94	1576
21.26	1619	1597.09	1288.23	1598
21.28	1637	1590.49	1287.63	1592
21.3	1626	1591.77	1278.2	1529
21.32	1571	1647.4	1328.03	1585
21.34	1612	1644.89	1340.4	1658
21.36	1595	1636.97	1345.23	1561
21.38	1619	1630.09	1328.46	1593
21.4	1612	1626.4	1296.09	1611
21.42	1574	1598.43	1251.66	1554
21.44	1557	1598.83	1273.23	1572
21.46	1582	1641.54	1273.11	1618
21.48	1677	1676.63	1262.09	1608
21.5	1653	1678.63	1262.89	1596
21.52	1618	1641.6	1280.74	1640
21.54	1686	1623.86	1261.09	1597
21.56	1633	1611.94	1264.31	1653
21.58	1590	1608.06	1275.49	1714
21.6	1649	1616	1276.4	1605
21.62	1741	1606.11	1291.09	1740
21.64	1722	1582.2	1327.37	1689
21.66	1693	1574.51	1299.57	1740
21.68	1840	1625.57	1277.89	1735
21.7	1903	1655.26	1283.57	1769
21.72	1877	1638.09	1291.77	1888
21.74	1964	1588.94	1272.09	1909
21.76	2003	1568.97	1259.14	1905
21.78	2055	1561.2	1310.2	1840
21.8	2160	1586.31	1327.74	1948
21.82	2282	1607.23	1325.69	1970
21.84	2342	1589.94	1276.31	1911
21.86	2464	1553.26	1283.03	1900
21.88	2596	1568.89	1332.54	1882
21.9	2686	1560.26	1334.89	1818
21.92	2834	1581.46	1312.43	1772
21.94	2953	1607.23	1273.8	1735
21.96	3146	1622.49	1261.06	1694
21.98	3344	1576.11	1276.94	1688
22	3367	1554.63	1324.83	1629
22.02	3530	1551.37	1356.74	1564
22.04	3592	1558.77	1338.06	1606
22.06	3667	1543.2	1298.89	1601
22.08	3686	1543.29	1252.8	1573
22.1	3597	1541.66	1252.26	1579
22.12	3405	1564.86	1229.43	1460
22.14	3135	1521.83	1222.6	1568
22.16	2730	1522.54	1236.37	1541
22.18	2505	1516.74	1270.4	1501
22.2	2122	1523.26	1262.03	1491
22.22	1966	1501.29	1242.77	1421
22.24	1761	1515.34	1232.29	1445
22.26	1732	1496.6	1240.09	1504
22.28	1696	1477.14	1234.89	1423
22.3	1630	1475.8	1216.34	1378
22.32	1662	1470.46	1205.83	1426
22.34	1612	1435.49	1205.14	1407
22.36	1620	1440.74	1203.74	1401
22.38	1616	1442.23	1231.26	1438
22.4	1578	1402.89	1233.54	1401
22.42	1579	1377	1210.23	1391
22.44	1591	1389.2	1180.57	1358
22.46	1587	1404.83	1197.23	1338
22.48	1592	1400.89	1170.4	1402
22.5	1531	1386.6	1160.49	1396
22.52	1589	1373.46	1157.6	1432
22.54	1639	1367.74	1175.2	1391
22.56	1554	1359.97	1177.09	1384
22.58	1590	1357.74	1164.89	1323
22.6	1542	1371.63	1151.2	1347
22.62	1635	1376.14	1139.09	1326
22.64	1634	1377.09	1170.66	1347
22.66	1639	1395.49	1178.46	1332
22.68	1652	1374.57	1151.97	1318
22.7	1603	1378.4	1156.97	1378
22.72	1592	1377.4	1173.09	1375
22.74	1637	1373.46	1174.46	1330
22.76	1693	1319.34	1154.69	1352
22.78	1577	1299.8	1137.37	1423
22.8	1644	1300.43	1129.17	1361
22.82	1572	1304.97	1148.46	1381
22.84	1624	1312.74	1154.11	1366
22.86	1616	1286.03	1136.17	1292
22.88	1610	1276.43	1118.69	1333
22.9	1706	1261	1105.86	1323
22.92	1635	1267.71	1098.09	1420
22.94	1700	1247.8	1128.69	1429
22.96	1703	1265.86	1152.37	1448
22.98	1762	1275.83	1139.46	1384
23	1707	1279.71	1118.57	1482
23.02	1795	1272.97	1131.43	1446
23.04	1812	1266	1149.4	1462
23.06	1869	1267.66	1157.49	1539
23.08	1879	1274.49	1122.09	1595
23.1	1977	1277.91	1121.6	1696
23.12	2039	1252.97	1146.43	1755
23.14	2155	1233.26	1146.66	1797
23.16	2254	1206.4	1119.23	1799
23.18	2436	1188.74	1144.71	1987
23.2	2578	1200.94	1190.89	2085
23.22	2679	1231	1184.49	2081
23.24	2952	1248.37	1154.11	2139
23.26	3063	1227.97	1157.6	2108
23.28	3298	1247.06	1201.97	2280
23.3	3565	1252.14	1185.97	2083
23.32	3726	1259.86	1155.31	2156
23.34	4098	1216.94	1137.03	1993
23.36	4405	1239.74	1143.11	2055
23.38	4810	1223.77	1120.77	1926
23.4	5163	1208.03	1146.49	1792
23.42	5492	1183.6	1166.8	1739
23.44	5741	1192.37	1138.31	1640
23.46	6094	1168.31	1095.17	1609
23.48	6251	1155.31	1104.4	1476
23.5	6577	1175	1093.57	1390
23.52	6436	1203.06	1085.29	1457
23.54	6345	1211.54	1079.2	1386
23.56	6220	1175.8	1086.97	1356
23.58	5673	1147.51	1098.6	1303
23.6	4776	1141.2	1100.31	1324
23.62	3864	1172.66	1080.14	1299
23.64	3144	1182.66	1087.77	1246
23.66	2691	1183.86	1097.43	1336
23.68	2228	1167.77	1082.34	1237
23.7	1964	1179	1063.91	1228
23.72	1874	1180.66	1047.6	1212
23.74	1857	1172.14	1047.34	1205
23.76	1759	1182.89	1043.77	1221
23.78	1784	1211.03	1073	1230
23.8	1771	1194.91	1059.89	1262
23.82	1754	1153.23	1061.49	1273
23.84	1666	1142.57	1052.4	1243
23.86	1676	1154.49	1068.86	1172
23.88	1642	1176.97	1088.14	1247
23.9	1634	1188.51	1075.77	1211
23.92	1618	1222.4	1075.2	1196
23.94	1680	1243.23	1102.26	1211
23.96	1666	1234.26	1137.74	1212
23.98	1673	1172.54	1116.17	1193
24	1660	1141.8	1080.17	1140
24.02	1614	1126.6	1081.06	1168
24.04	1627	1134.83	1081.66	1250
24.06	1641	1134.43	1078.86	1203
24.08	1618	1181	1074.29	1239
24.1	1555	1168.37	1066.2	1211
24.12	1595	1168.6	1057.17	1233
24.14	1669	1154.37	1066.14	1173
24.16	1612	1178.51	1069.54	1181
24.18	1656	1142.69	1029.17	1184
24.2	1584	1142.83	1043.49	1174
24.22	1597	1125.4	1057.34	1141
24.24	1618	1123.14	1049.43	1218
24.26	1610	1130.34	1008.11	1205
24.28	1565	1137.97	1022.4	1222
24.3	1631	1108.71	1020.51	1215
24.32	1581	1122.69	1024.31	1172
24.34	1531	1192.23	1024.31	1171
24.36	1605	1207.57	1049.94	1199
24.38	1686	1150.74	1047.29	1191
24.4	1610	1102.51	1041.51	1228
24.42	1572	1094	1048.51	1154
24.44	1553	1095.83	1072.51	1194
24.46	1587	1111.11	1086.69	1170
24.48	1655	1131.91	1073.97	1177
24.5	1654	1123.09	1041.31	1138
24.52	1567	1092.14	1036	1167
24.54	1635	1095.26	1058.66	1080
24.56	1656	1102.46	1076.89	1187
24.58	1625	1122.26	1054.57	1181
24.6	1608	1151.54	1018.86	1129
24.62	1666	1186.2	987.657	1166
24.64	1591	1188.46	1004.43	1168
24.66	1615	1181.51	1017.66	1175
24.68	1633	1158.66	1054.29	1134
24.7	1574	1124.86	1082.91	1118
24.72	1608	1117.86	1092.66	1167
24.74	1571	1111.09	1048.89	1171
24.76	1655	1111.89	1037.2	1200
24.78	1596	1122.77	1068.4	1175
24.8	1585	1156.97	1064.31	1188
24.82	1671	1147	1007.09	1188
24.84	1611	1123.71	982.371	1116
24.86	1622	1115	1010.26	1150
24.88	1638	1112.63	1049.83	1137
24.9	1576	1131.57	1054.11	1229
24.92	1657	1124.77	1056.51	1194
24.94	1628	1106.2	1045.69	1180
24.96	1557	1078.6	1022.57	1233
24.98	1625	1107	997.629	1180
25	1621	1106.89	988.714	1206
25.02	1585	1117.66	1046.51	1192
25.04	1655	1119.57	1039.37	1188
25.06	1667	1109.66	998.371	1174
25.08	1616	1080.54	985.543	1166
25.1	1628	1110.74	1026.29	1123
25.12	1623	1137.77	1062.69	1175
25.14	1622	1126.11	1069.31	1118
25.16	1737	1096.23	1042.29	1122
25.18	1639	1084.54	1017.51	1139
25.2	1617	1081.8	1016.57	1154
25.22	1745	1098.49	1007.66	1105
25.24	1647	1104.37	990	1168
25.26	1601	1092.74	1040.69	1088
25.28	1766	1080.2	1054.8	1087
25.3	1747	1082.57	1047.63	1130
25.32	1719	1098.51	1007.29	1139
25.34	1681	1096	1004.17	1134
25.36	1779	1107.09	997.743	1145
25.38	1719	1117.4	1016.31	1170
25.4	1764	1116.91	996.229	1167
25.42	1631	1082.91	977.314	1229
25.44	1758	1067.11	971.457	1188
25.46	1817	1073.11	981.143	1165
25.48	1745	1081.83	958.343	1151
25.5	1702	1070.91	979.314	1195
25.52	1757	1071.49	1005.46	1168
25.54	1724	1070.43	1063.8	1151
25.56	1770	1078.89	1051.63	1137
25.58	1750	1043.4	1041.09	1159
25.6	1886	1052.49	997.886	1215
25.62	1848	1039.51	975.629	1222
25.64	1758	1068.26	960.229	1223
25.66	1830	1055.31	968.571	1222
25.68	1855	1078.09	1005.49	1218
25.7	1920	1066.91	1015.14	1219
25.72	1960	1084.4	1028.63	1173
25.74	1847	1095.03	1028.29	1258
25.76	1968	1094.4	1037.29	1192
25.78	1955	1085.71	1007.57	1188
25.8	2022	1034.54	1004.2	1258
25.82	2060	1038.8	977.4	1308
25.84	2095	1081	988.8	1242
25.86	2077	1122.83	1006.57	1275
25.88	2141	1095.89	1020.74	1340
25.9	2087	1079.37	1015.29	1281
25.92	2248	1076.14	1017.66	1291
25.94	2314	1059.94	1036.29	1291
25.96	2291	1051.51	1035.49	1276
25.98	2404	1065.66	1041.34	1304
26	2451	1079.06	1036.6	1295
26.02	2550	1090.69	1035.26	1265
26.04	2595	1065.89	1004.86	1378
26.06	2640	1030.63	985.857	1359
26.08	2674	1021.37	996.4	1336
26.1	2604	1072.89	1057.06	1393
26.12	2662	1075.46	1064.66	1411
26.14	2589	1051.74	1043.97	1344
26.16	2692	1050.51	986.971	1334
26.18	2671	1090.97	990.429	1305
26.2	2753	1106.4	1006	1283
26.22	2825	1109.66	1030.37	1392
26.24	2939	1092.31	1006.91	1385
26.26	2917	1078	1008.43	1369
26.28	2826	1071.11	1006.23	1406
26.3	2936	1078.57	995.429	1445
26.32	2740	1086.14	960.143	1395
26.34	2745	1104.91	957.371	1363
26.36	2705	1127.97	983.743	1356
26.38	2750	1101.51	1036.71	1373
26.4	2702	1088.6	1053.03	1282
26.42	2742	1114.97	1058.46	1247
26.44	2844	1162.03	1037.09	1340
26.46	2806	1144.77	1025.37	1279
26.48	2727	1105.37	1019.03	1297
26.5	2723	1097.77	1015.94	1271
26.52	2803	1096.46	1013.09	1274
26.54	2796	1090.57	999.114	1215
26.56	2899	1113.31	1042.31	1244
26.58	2903	1133.17	1050.4	1179
26.6	2937	1106.51	1020.37	1154
26.62	2965	1046.46	998.343	1123
26.64	2797	1040.63	988.257	1123
26.66	2737	1062.51	971.114	1152
26.68	2606	1075	969.343	1102
26.7	2414	1047.8	982.629	1142
26.72	2259	1037.09	991.029	1113
26.74	2196	1049.77	955.086	1143
26.76	1977	1074.31	969.486	1181
26.78	2044	1052.34	958.171	1115
26.8	2005	1041.54	984.229	1112
26.82	1953	1037.09	1003	1099
26.84	1944	1068.46	1008.29	1103
26.86	1907	1082.89	978.486	1160
26.88	1921	1070.57	954.257	1091
26.9	1839	1016.51	969.514	1036
26.92	1862	1005.74	984.057	1096
26.94	1754	1012.71	952	1060
26.96	1798	1010.89	918.743	1122
26.98	1723	985.057	924.543	1132
27	1772	989	973.486	1122
27.02	1852	1006.09	980.029	1102
27.04	1763	1015.83	957.714	1102
27.06	1766	1022.57	952.429	1108
27.08	1726	991.2	963.457	1122
27.1	1694	1002.11	970.229	1129
27.12	1716	1016.2	950.486	1085
27.14	1737	1036.86	944.6	1021
27.16	1761	1038.31	968.6	1101
27.18	1741	1028.83	982.343	1030
27.2	1673	990.171	983.114	1052
27.22	1726	980.257	972.686	1053
27.24	1683	998.714	972.343	1071
27.26	1787	1026.43	936.257	1107
27.28	1745	1032.91	939.286	1074
27.3	1697	1050.89	942.686	1086
27.32	1748	1025.97	964.914	1033
27.34	1776	1001.63	932.6	1026
27.36	1750	1013.17	911.229	1035
27.38	1643	1009.17	892.286	1096
27.4	1746	996.2	931.886	1051
27.42	1708	986.057	930.886	1039
27.44	1686	1001	934.029	1035
27.46	1686	987.714	917.057	1053
27.48	1706	1001.31	941.286	1041
27.5	1687	979.143	936.571	1043
27.52	1690	956.914	931.457	1055
27.54	1710	954.686	902.429	1040
27.56	1680	948.743	888.257	1023
27.58	1740	938.057	873.029	1066
27.6	1795	957.857	900.657	1109
27.62	1814	1001.43	934.714	1019
27.64	1786	1000.71	926.286	1072
27.66	1745	993.229	914.514	1034
27.68	1729	978.971	925.4	1101
27.7	1899	980.429	926.971	1072
27.72	1963	986.8	879.086	1094
27.74	1965	964	880.457	1061
27.76	2046	973.486	909.286	1052
27.78	2204	1017.57	939.714	1065
27.8	2248	1037.74	909.886	1063
27.82	2309	1008.63	885.743	968
27.84	2486	1005.4	885.429	1114
27.86	2536	1003.71	916.257	1056
27.88	2590	1018.46	937.429	992
27.9	2854	996.2	938.143	987
27.92	2912	971.943	927.171	976
27.94	3247	932.743	915.743	1058
27.96	3481	955.057	921.743	1074
27.98	3624	980.714	915	971
28	3967	1007.91	924.971	1024
28.02	4447	992.114	934.829	1013
28.04	4739	971.457	929.971	1049
28.06	4920	984.086	922.714	1034
28.08	5024	998.171	953.914	1082
28.1	4904	977.514	946.6	1034
28.12	4313	959.857	926.8	987
28.14	3665	981.629	910.914	1000
28.16	3280	983.543	917.543	1008
28.18	2868	965.686	896.857	1032
28.2	2394	963.771	903.457	981
28.22	2115	966.686	919.714	1064
28.24	1982	985.286	950.771	1039
28.26	1844	998.514	974.543	1053
28.28	1797	997.4	945.8	1004
28.3	1754	969.743	918.486	1065
28.32	1813	957.657	905.4	1031
28.34	1831	951.829	911.286	1011
28.36	1823	959.543	910.543	969
28.38	1803	958.286	906.343	1032
28.4	1761	984.914	896.229	1039
28.42	1751	964.829	866.6	991
28.44	1726	979.457	869.257	1020
28.46	1747	975.057	883.314	980
28.48	1653	981.543	905.457	1013
28.5	1679	943.657	939.114	1029
28.52	1608	947.971	955.171	986
28.54	1628	967.657	950.429	985
28.56	1627	971.457	888.771	1006
28.58	1601	982.914	878	1054
28.6	1627	946.086	879.657	1010
28.62	1665	917.286	904.571	1048
28.64	1597	917.2	902.686	1032
28.66	1591	947.829	881.8	979
28.68	1583	953.229	850.829	1014
28.7	1623	941.886	841.829	1004
28.72	1661	938.229	857.486	1023
28.74	1616	926.514	868.4	1022
28.76	1648	938.114	877.257	1011
28.78	1588	931.686	892.029	1040
28.8	1617	935.029	891.171	993
28.82	1554	933.371	884.743	1017
28.84	1538	914.171	878.571	1087
28.86	1608	921.371	900.314	1123
28.88	1602	951.057	891.6	997
28.9	1463	973.914	865.8	1057
28.92	1511	966.457	851.114	1037
28.94	1578	965.829	862.771	997
28.96	1604	935.286	866.514	1077
28.98	1581	881.6	854.171	1026
29	1585	897.343	861.114	991
29.02	1646	923	863.343	951
29.04	1517	933.886	896.314	945
29.06	1618	921.114	893.914	952
29.08	1641	928.514	883.257	1002
29.1	1588	921.714	853.029	1033
29.12	1548	906.886	878.886	1040
29.14	1601	923.114	871.886	1026
29.16	1610	922.257	866.286	1004
29.18	1602	918.714	870.257	953
29.2	1583	869.257	870.943	1023
29.22	1565	875.629	841.114	921
29.24	1622	877.514	854.114	946
29.26	1603	895.486	886.657	999
29.28	1662	903.371	900.514	909
29.3	1620	937.2	873.314	960
29.32	1518	953.029	864.2	959
29.34	1546	913.457	855.114	963
29.36	1582	887.771	853.943	1023
29.38	1565	850.657	854.743	999
29.4	1625	877.057	871.286	993
29.42	1669	906	871.2	962
29.44	1650	939.6	870.286	1003
29.46	1546	920.143	848.486	973
29.48	1634	901.657	850.6	984
29.5	1598	895.286	870.057	940
29.52	1677	906.486	890.486	901
29.54	1610	913.857	858.771	1015
29.56	1514	903.029	834.229	897
29.58	1574	893.571	839.714	966
29.6	1593	918.857	857.514	968
29.62	1559	923.8	866.457	1002
29.64	1565	912.057	876.057	996
29.66	1574	889.514	850.743	1011
29.68	1507	893.314	807.143	997
29.7	1599	884.257	816.029	957
29.72	1619	869.314	840.029	961
29.74	1618	864.4	837.629	955
29.76	1579	864.571	830.314	963
29.78	1610	865.429	849.886	1022
29.8	1564	882.771	860.486	942
29.82	1580	904.829	838.486	926
29.84	1583	899.143	815.486	928
29.86	1556	877.171	808.571	1005
29.88	1611	848.657	839.029	963
29.9	1592	848.686	878.371	925
29.92	1545	850.286	862.429	944
29.94	1679	889.943	828.057	969
29.96	1585	876.286	809.314	984
29.98	1578	876.743	834.086	951
30	1562	867.457	850.543	969
30.02	1586	865.143	841.857	969
30.04	1642	869.514	815.371	970
30.06	1641	873.886	818.8	965
30.08	1562	890.943	835.657	946
30.1	1604	884.286	846	954
30.12	1619	870.629	827.143	896
30.14	1662	842.314	799.914	942
30.16	1640	865.857	812.714	931
30.18	1663	888.857	840.857	947
30.2	1619	878.086	856	952
30.22	1657	864.286	819.6	978
30.24	1713	871.371	807.029	1002
30.26	1665	867.457	798.371	960
30.28	1684	860.914	834.771	958
30.3	1709	881.886	828.343	949
30.32	1656	893.143	832.771	919
30.34	1650	894.543	811.686	938
30.36	1703	872.057	834.686	947
30.38	1596	857.171	810.314	931
30.4	1592	867.6	811.714	907
30.42	1650	879.743	791.771	966
30.44	1672	856.914	804.486	958
30.46	1648	836.571	807.543	940
30.48	1657	855	826.257	950
30.5	1731	867.886	810.343	924
30.52	1747	840.6	819	924
30.54	1666	843.686	829.257	927
30.56	1635	851.314	838.029	909
30.58	1650	871.886	812.229	915
30.6	1632	858.057	802.771	916
30.62	1698	856.971	799.8	926
30.64	1690	861.686	793.257	911
30.66	1674	868.286	794.257	960
30.68	1691	843.543	789.629	901
30.7	1662	808.771	806.4	934
30.72	1600	836.286	812.4	919
30.74	1636	854.686	826.086	972
30.76	1625	861.686	817.886	925
30.78	1643	839.914	814	931
30.8	1615	821.114	799.686	920
30.82	1581	853.171	763.229	924
30.84	1590	891.229	774.057	919
30.86	1609	885.829	779.8	900
30.88	1559	840.171	792.171	879
30.9	1627	845.771	784.314	934
30.92	1548	853.971	789.714	885
30.94	1563	852.629	779.771	907
30.96	1593	857.971	803.171	912
30.98	1568	854.514	821.4	908
31	1558	843.657	809.086	864
31.02	1584	817	773.571	849
31.04	1574	826.114	786.543	940
31.06	1646	819	793.486	919
31.08	1569	827.857	810.657	922
31.1	1526	822.486	792.257	904
31.12	1603	831.229	789.429	890
31.14	1576	817.086	780.486	927
31.16	1547	840.771	789.857	951
31.18	1655	856.029	793.171	944
31.2	1586	855.057	809.543	949
31.22	1626	836.657	790.6	903
31.24	1633	873.429	787.429	909
31.26	1599	885.4	801.686	953
31.28	1612	885.629	842.714	909
31.3	1699	861.457	839.4	882
31.32	1631	858.943	871.314	932
31.34	1617	872.029	871	881
31.36	1701	881.6	877.486	865
31.38	1605	871.771	862.743	936
31.4	1693	858.257	855.686	866
31.42	1680	855.486	824.686	912
31.44	1649	866.771	808.114	931
31.46	1630	854.857	813.171	897
31.48	1684	854.457	824.171	974
31.5	1735	841.857	826.914	940
31.52	1755	861	807.286	972
31.54	1767	859.486	777.714	934
31.56	1783	855.257	753.714	967
31.58	1789	828.571	768.857	1014
31.6	1756	819.343	782.743	1053
31.62	1893	809.829	785.914	978
31.64	1765	821.457	759.114	1062
31.66	1898	811.086	767.686	1078
31.68	1888	838.114	793.4	1044
31.7	1944	840.286	800.943	1050
31.72	1926	827.4	759.2	1047
31.74	2012	805.857	721.314	966
31.76	2141	809.114	730.314	1003
31.78	2147	801.486	763.057	1002
31.8	2213	765.771	764.457	1059
31.82	2342	768.971	771.771	1034
31.84	2331	788.829	769.857	988
31.86	2478	807.857	763.429	973
31.88	2537	794.143	771.886	940
31.9	2394	796.486	778.343	966
31.92	2492	799.086	766.686	938
31.94	2615	797.371	738.457	933
31.96	2494	800.143	750.114	883
31.98	2387	805	747.114	918
32	2306	798.771	729.886	882
32.02	2053	802.343	724	889
32.04	2004	806	722.114	911
32.06	1939	777.914	723.514	946
32.08	1807	773.629	739.571	839
32.1	1755	782.571	739.543	891
32.12	1676	772.657	730.657	868
32.14	1567	751	731.686	892
32.16	1571	765.143	744.229	867
32.18	1587	773.657	722.229	849
32.2	1593	766.171	708.2	819
32.22	1581	754.771	720.8	854
32.24	1577	772.543	724.114	827
32.26	1541	784.086	705.714	838
32.28	1570	801.429	702.771	877
32.3	1539	792.943	718.286	867
32.32	1482	786.2	734.429	829
32.34	1529	760.629	732.829	828
32.36	1476	754.714	733.143	864
32.38	1522	744.971	734.114	845
32.4	1539	758.743	730.914	854
32.42	1556	781.229	726	870
32.44	1487	785.286	712.629	866
32.46	1503	781.4	732.314	781
32.48	1499	787.371	756.857	854
32.5	1530	789.629	769.571	857
32.52	1436	756.8	741.857	847
32.54	1522	756.543	718.486	861
32.56	1548	768.943	705.286	846
32.58	1500	781.686	717.629	778
32.6	1564	784.571	710.6	877
32.62	1559	793.857	704.371	809
32.64	1569	779.029	700.571	877
32.66	1442	737.743	727.171	891
32.68	1502	708.143	738.8	831
32.7	1550	727.371	719.229	852
32.72	1437	747.686	700.029	834
32.74	1522	732.029	710.114	808
32.76	1495	718.6	702.029	872
32.78	1461	756.171	700.314	852
32.8	1469	767.8	722.543	856
32.82	1415	757.771	738.371	837
32.84	1512	754.257	718.543	811
32.86	1493	789.314	720.057	833
32.88	1554	792.171	708.8	811
32.9	1568	796.486	698.229	829
32.92	1503	770.543	705.057	838
32.94	1554	731.629	711.514	801
32.96	1606	708.486	696.429	822
32.98	1555	748.514	698.743	822
33	1575	773.257	722.971	811
33.02	1554	772.6	736.257	838
33.04	1564	755.114	726.829	881
33.06	1550	754.486	716.571	853
33.08	1503	746.143	698.486	811
33.1	1502	744.143	714.543	857
33.12	1531	715.914	713.857	894
33.14	1548	726.4	710.4	833
33.16	1521	742.029	690.171	860
33.18	1449	734.486	708.543	815
33.2	1538	706.457	734.343	850
33.22	1518	720.714	738.829	847
33.24	1538	746.657	707.514	839
33.26	1511	742.943	676.457	819
33.28	1464	730.486	658.286	866
33.3	1485	750.486	684.257	830
33.32	1534	757.857	692.686	769
33.34	1509	756.229	687.429	786
33.36	1513	725.657	676.6	823
33.38	1505	715.571	709.229	807
33.4	1493	710.971	738.514	857
33.42	1451	732.771	717.657	854
33.44	1471	737.971	693.314	790
33.46	1500	701.829	679.743	820
33.48	1493	710.314	692.886	772
33.5	1542	716.771	671.629	811
33.52	1465	738.086	672.714	800
33.54	1570	721.029	690.114	821
33.56	1583	720.571	697.6	871
33.58	1584	697.629	679.257	839
33.6	1504	701.6	677.543	818
33.62	1536	713.629	694.114	830
33.64	1543	731.914	691.257	754
33.66	1545	724.314	677.971	834
33.68	1617	732.657	685.857	816
33.7	1613	750.343	707.286	829
33.72	1507	763.229	703.971	792
33.74	1650	732.657	695.543	892
33.76	1683	716.914	698.057	842
33.78	1640	717.686	717.429	892
33.8	1605	751.543	726.057	783
33.82	1613	757.657	703.2	827
33.84	1648	743.086	677.029	830
33.86	1700	725.314	665.2	838
33.88	1686	733.543	678.6	817
33.9	1666	722.114	667.543	838
33.92	1686	696.143	680.6	824
33.94	1684	698.571	688.886	803
33.96	1719	717.257	690.343	786
33.98	1655	720.914	664.971	800
34	1656	711.486	659.943	847
34.02	1670	689.8	654.914	782
34.04	1620	682.743	664.029	820
34.06	1688	689.657	672.686	814
34.08	1653	712.314	692.057	811
34.1	1661	717.457	683.657	805
34.12	1627	733.571	663.343	797
34.14	1533	726.743	633.6	849
34.16	1670	702.486	633.314	814
34.18	1657	681.171	645.571	828
34.2	1614	689.629	668.686	821
34.22	1646	720.971	687.771	789
34.24	1632	733.114	659.229	817
34.26	1618	719.971	622.143	833
34.28	1597	683.6	617.171	862
34.3	1677	691	655.943	865
34.32	1617	710.314	668.914	875
34.34	1664	719.457	670.371	876
34.36	1691	705.714	644.171	897
34.38	1827	713.514	627.486	865
34.4	1834	706.2	627.657	922
34.42	1774	690.886	651.314	942
34.44	1801	687.057	649.429	914
34.46	1885	698.314	637.143	890
34.48	1958	708.286	625.971	967
34.5	2050	704.629	614.943	999
34.52	2074	702.257	625.086	1082
34.54	2162	695.114	626.171	1149
34.56	2254	705.714	658.429	1222
34.58	2381	708.743	653.086	1249
34.6	2470	692.457	649.629	1214
34.62	2691	679.743	639.314	1262
34.64	2827	668.8	650.6	1330
34.66	2921	665.4	629.114	1435
34.68	3223	667.943	642.943	1519
34.7	3434	697.8	669.371	1611
34.72	3722	684.029	680.343	1639
34.74	4025	675.343	683.114	1640
34.76	4259	673.629	708.229	1682
34.78	4559	711.457	723.429	1764
34.8	4821	706.229	691.571	1649
34.82	5110	726.486	680.971	1574
34.84	5273	735.571	679	1493
34.86	5664	734.143	685.886	1528
34.88	5713	698.829	680.571	1376
34.9	5884	692.886	681.714	1372
34.92	6183	680.543	676.6	1288
34.94	6128	686.914	665.029	1146
34.96	6479	686.057	682.829	1083
34.98	6426	685.114	679.686	1046
35	6374	680.543	681.543	1070
35.02	6010	660.4	646.486	962
35.04	5888	660.286	655.714	934
35.06	5336	665.057	655.114	905
35.08	4482	694.029	668.286	919
35.1	3824	680.886	647.857	869
35.12	3382	674.171	640.343	854
35.14	3003	669.914	619.657	874
35.16	2647	683.343	618.8	834
35.18	2303	705.514	629.629	817
35.2	2024	689.429	644.171	833
35.22	1946	682.771	633.6	785
35.24	1923	682.171	632.086	804
35.26	1795	687.257	623.857	793
35.28	1811	657.686	636.6	832
35.3	1766	644	648.371	803
35.32	1686	628.114	668.571	794
35.34	1747	663.114	632.6	811
35.36	1726	700.029	612.857	817
35.38	1680	709	610.6	845
35.4	1729	692.429	645.743	837
35.42	1697	700.229	640.314	832
35.44	1693	677.714	604.486	856
35.46	1715	657.143	593.4	821
35.48	1764	655.8	625.486	826
35.5	1800	665.543	651.486	828
35.52	1755	686.314	628.343	860
35.54	1798	677.8	599.057	792
35.56	1799	653.314	587.914	888
35.58	1814	630.486	593.4	820
35.6	1909	660.143	612.857	779
35.62	2019	658.857	612.343	819
35.64	2067	642.171	606.971	765
35.66	2118	639.229	600.371	789
35.68	2070	654.6	590.857	809
35.7	2055	676.114	577.771	805
35.72	1999	662.114	589.571	817
35.74	2068	648.257	603.771	785
35.76	1990	628.914	597.086	790
35.78	1819	634.571	585.857	784
35.8	1781	646.229	577.343	771
35.82	1713	663.629	601.143	778
35.84	1670	690.286	615.8	720
35.86	1761	685.571	597.314	739
35.88	1660	668.829	574.571	754
35.9	1675	649.457	568	711
35.92	1642	663.171	588.8	729
35.94	1587	666.114	568.171	752
35.96	1580	647.029	576.657	753
35.98	1563	632.771	573.914	785
36	1657	635.286	596.343	732
36.02	1553	630.114	582.429	733
36.04	1553	609.514	583.057	742
36.06	1593	598.686	574.457	739
36.08	1619	619.114	566.057	728
36.1	1524	630.286	545.914	726
36.12	1526	621.029	558.857	739
36.14	1640	613.971	589.971	758
36.16	1571	630.143	591.914	722
36.18	1564	645.857	597.229	719
36.2	1595	658.229	590.771	664
36.22	1578	649.171	599.771	703
36.24	1512	632.771	564.086	719
36.26	1552	621.514	564.086	756
36.28	1537	634.486	578.314	700
36.3	1590	641.771	607.314	716
36.32	1566	620.114	578.971	741
36.34	1547	620.486	541.714	779
36.36	1548	641.029	541.829	726
36.38	1602	676.971	563.743	735
36.4	1569	664.029	565.314	765
36.42	1599	630.8	556.8	757
36.44	1591	610.829	561.114	762
36.46	1537	626.686	563.114	724
36.48	1550	643.057	567.857	693
36.5	1543	648.514	588.429	732
36.52	1538	649.486	595.143	798
36.54	1582	652.143	584.914	740
36.56	1603	633.029	560.486	726
36.58	1534	633.029	560.114	738
36.6	1547	641.914	571.657	713
36.62	1589	639.886	584.629	733
36.64	1595	619.771	577.4	756
36.66	1556	630.143	570.086	770
36.68	1564	644.2	563.971	709
36.7	1645	644.914	568.143	762
36.72	1628	608.314	563.629	736
36.74	1597	595.343	563.629	754
36.76	1529	595.371	558.114	717
36.78	1596	597.229	562.886	695
36.8	1530	582.229	551.743	706
36.82	1520	592.971	561.257	701
36.84	1555	613.429	549.2	752
36.86	1516	601.686	533.6	692
36.88	1631	595.714	528.114	717
36.9	1559	590.771	562.429	735
36.92	1543	598.2	562.743	691
36.94	1532	574.686	547.657	715
36.96	1578	570.771	552.4	724
36.98	1582	584.514	553.514	731
37	1565	613.057	550.371	723
37.02	1639	616.2	533.857	706
37.04	1533	626.171	533.943	740
37.06	1584	623.057	537.029	725
37.08	1623	612.771	540.943	762
37.1	1579	595.371	536.829	750
37.12	1623	589	539.514	765
37.14	1721	601.971	560.714	795
37.16	1707	626.971	557.943	779
37.18	1642	641.229	534.2	826
37.2	1601	628.314	531	798
37.22	1683	604.057	546.057	820
37.24	1861	575.257	569.229	887
37.26	1795	577.314	561.657	918
37.28	1917	599.343	559.029	904
37.3	1965	620.886	569.429	1004
37.32	2120	613.886	573.514	1039
37.34	2314	610.429	567.571	1109
37.36	2365	592.143	569.057	1222
37.38	2546	578.4	574.371	1288
37.4	2673	571.8	573.371	1327
37.42	2878	581.6	570.543	1346
37.44	3008	586.914	578.143	1417
37.46	3326	584.857	566.229	1522
37.48	3547	587.886	585.743	1610
37.5	3932	593.6	607.4	1835
37.52	4354	589.314	638.514	2029
37.54	4833	589.371	630.4	2059
37.56	5209	577.886	633.657	2151
37.58	5662	566.314	622.743	2133
37.6	6194	576.8	636.257	2183
37.62	6608	594.914	620.743	2152
37.64	7088	614.857	615.057	2091
37.66	7515	607.457	618.743	1918
37.68	7958	614.2	624.686	1864
37.7	8371	611.714	603.314	1687
37.72	8601	613.257	604.371	1694
37.74	8904	601.514	608.886	1622
37.76	9475	604.686	589.229	1465
37.78	9483	608.057	554.743	1463
37.8	9486	577.629	575.229	1396
37.82	9490	561.457	565.629	1256
37.84	9221	585.2	564.171	1106
37.86	8799	610.114	559.914	1039
37.88	7466	609.229	602.114	1021
37.9	6179	589.6	580.657	981
37.92	5282	578.257	581.543	845
37.94	4678	560.571	569.943	811
37.96	4207	557.914	580.429	777
37.98	3592	560.943	573.971	819
38	2688	591.057	569.829	747
38.02	2251	584.6	559.8	734
38.04	2091	580	556.771	705
38.06	1996	574.286	550.6	730
38.08	1921	598.314	545.086	734
38.1	1889	592.943	543.486	704
38.12	1827	575.229	556.171	677
38.14	1820	556.743	543.114	706
38.16	1676	565.257	541.971	704
38.18	1673	559.057	558.229	722
38.2	1669	540.143	571.829	734
38.22	1631	527.886	557.343	707
38.24	1677	557.143	542.829	632
38.26	1682	576.057	558.629	685
38.28	1630	586.2	582.086	699
38.3	1526	581.686	573.571	696
38.32	1513	571.543	571.114	737
38.34	1498	558.8	554.429	632
38.36	1581	563.371	538.8	640
38.38	1535	576.286	514.6	648
38.4	1563	571.371	519.657	711
38.42	1536	567.943	529.457	671
38.44	1588	577.971	535.914	617
38.46	1508	573.343	535.971	609
38.48	1535	550.571	529.657	618
38.5	1502	571.171	519.8	671
38.52	1515	600.314	503.971	686
38.54	1462	606.371	495.629	700
38.56	1449	590.743	521.771	688
38.58	1455	585.486	545.743	672
38.6	1566	571.543	554.2	710
38.62	1528	556.371	539.457	698
38.64	1485	554.229	539.714	658
38.66	1519	556.314	522.086	708
38.68	1551	559.657	513.857	665
38.7	1530	559.286	516.4	691
38.72	1495	575.6	519.771	688
38.74	1562	581.171	513.343	692
38.76	1518	581.914	523.857	666
38.78	1550	573.486	546.371	658
38.8	1556	567.886	540.229	679
38.82	1518	568.114	522.114	714
38.84	1550	590.743	494.257	676
38.86	1557	587.914	489.086	687
38.88	1598	575.086	497.086	723
38.9	1594	565.086	503.457	663
38.92	1570	578.714	504.143	731
38.94	1547	554	507.571	697
38.96	1681	528.314	514.771	791
38.98	1665	529	514.086	708
39	1742	547.714	512.657	671
39.02	1713	549.029	503.914	708
39.04	1720	554.286	485.457	710
39.06	1779	547.286	478.171	715
39.08	1802	543.829	498.029	678
39.1	1838	540.543	529.143	705
39.12	1797	549	530.771	687
39.14	1840	537.086	498.429	661
39.16	1789	537.029	463.029	618
39.18	1797	549.286	473.857	652
39.2	1834	550.514	507.086	673
39.22	1723	540.886	517.629	658
39.24	1718	526.571	498.657	652
39.26	1642	521.171	496.143	675
39.28	1610	528.971	495.8	700
39.3	1650	566.886	483.029	637
39.32	1609	583.8	476.286	670
39.34	1545	566.229	491.486	676
39.36	1584	542.229	489.829	654
39.38	1498	560.514	481.543	641
39.4	1505	566.6	487.057	665
39.42	1512	553.429	501.514	691
39.44	1541	536.629	502.286	698
39.46	1486	566.143	493.886	687
39.48	1530	582	509.457	681
39.5	1481	589.229	505.086	679
39.52	1510	587.629	493.086	667
39.54	1542	578.8	487.743	697
39.56	1550	585.114	497	690
39.58	1524	583.143	490.829	646
39.6	1487	581.2	496.171	735
39.62	1449	532.343	526.714	678
39.64	1592	545.114	526.943	659
39.66	1491	543.657	494.657	675
39.68	1451	541.543	484.8	648
39.7	1563	530.143	503.543	658
39.72	1523	541.029	521.543	672
39.74	1571	560.114	511.486	676
39.76	1443	558.6	504.914	706
39.78	1548	553.343	479.943	661
39.8	1529	546.629	474	622
39.82	1527	574.943	474.914	661
39.84	1467	586.2	508.714	691
39.86	1510	577.629	508.543	693
39.88	1499	565.2	490.4	629
39.9	1504	559.886	478.4	673
39.92	1512	564.743	491.914	609
39.94	1452	561.086	513.943	639
39.96	1601	560.057	515.543	670
39.98	1580	553.943	500.514	640
40	1580	543.429	472.771	631
40.02	1523	531.686	471.114	677
40.04	1595	541.114	484.457	603
40.06	1561	555.914	491.314	643
40.08	1548	556.829	505.371	679
40.1	1580	554.229	509.229	599
40.12	1512	551	511.371	675
40.14	1494	542	494.514	662
40.16	1611	535.229	492.857	640
40.18	1532	531.429	497.543	660
40.2	1568	534.6	513.229	675
40.22	1605	527.029	501.086	655
40.24	1532	541.971	497.229	666
40.26	1538	549.429	505.8	693
40.28	1552	565.8	519.6	633
40.3	1579	559.886	504.457	645
40.32	1529	569.171	505.886	651
40.34	1563	566.8	495.143	631
40.36	1601	564.314	477.543	658
40.38	1556	543.629	478.8	659
40.4	1573	539.457	487.714	664
40.42	1545	563.086	489.629	629
40.44	1471	564.286	494.086	650
40.46	1490	527.257	508.657	621
40.48	1546	501.286	494.314	617
40.5	1480	516.971	479.486	621
40.52	1471	524.257	494.057	624
40.54	1475	549.286	519.486	619
40.56	1493	540.343	510.343	606
40.58	1465	533.057	494.114	654
40.6	1438	511.6	496.457	619
40.62	1468	557.286	518.086	672
40.64	1497	563.143	502.4	646
40.66	1425	561.029	480.886	653
40.68	1492	539.286	470.857	639
40.7	1388	530.257	484.714	663
40.72	1427	548.171	486.371	592
40.74	1499	561.714	502.057	643
40.76	1463	574.314	497.857	580
40.78	1393	546.714	498.829	613
40.8	1409	529.543	482.514	656
40.82	1389	525.257	493.429	657
40.84	1451	535.714	471.6	636
40.86	1375	548.657	478.629	622
40.88	1408	539.8	481.086	669
40.9	1376	552.8	490.943	649
40.92	1436	560.457	482.286	616
40.94	1436	577.914	477.4	636
40.96	1398	575.429	468.171	617
40.98	1487	548.543	461.429	670
41	1440	530.229	457.029	678
41.02	1435	523.343	457.771	636
41.04	1479	532.486	480.114	611
41.06	1428	517.457	509.771	614
41.08	1495	494.371	522.914	600
41.1	1405	510.057	526.171	636
41.12	1400	558.829	510.2	653
41.14	1447	578.029	510.343	636
41.16	1374	536.486	501	676
41.18	1419	520.971	491.886	646
41.2	1464	544.457	475.8	618
41.22	1525	562.657	484.371	646
41.24	1391	551.314	508.543	651
41.26	1498	527.886	503	641
41.28	1442	518.943	503.229	628
41.3	1446	525.314	479.657	627
41.32	1458	547.571	491.629	691
41.34	1468	543.086	474.714	636
41.36	1504	552.657	472.343	657
41.38	1407	543.229	462	591
41.4	1441	541.8	474.029	615
41.42	1400	515.2	477.6	651
41.44	1466	528.829	481.857	607
41.46	1398	524.343	468.971	636
41.48	1453	537.029	466.629	562
41.5	1408	528.714	468	600
41.52	1477	533.086	479.743	617
41.54	1439	542.971	449.171	644
41.56	1441	566.543	459.8	635
41.58	1447	549.686	471.171	655
41.6	1472	529.086	491.286	613
41.62	1458	535.971	472.4	612
41.64	1474	545.971	476.714	657
41.66	1471	537.629	482.343	656
41.68	1427	541.886	489.514	647
41.7	1397	527.257	474.143	602
41.72	1492	509.429	460.457	596
41.74	1466	513.343	467.514	584
41.76	1455	528.057	473.657	583
41.78	1378	525.229	472.257	612
41.8	1367	503.8	493.057	587
41.82	1365	494.714	497.257	590
41.84	1332	499.857	488.514	646
41.86	1450	499.714	465.314	592
41.88	1377	503.6	454.714	570
41.9	1415	506	460.029	637
41.92	1367	540.086	478.971	619
41.94	1388	543.514	470.029	601
41.96	1431	529.714	471.4	594
41.98	1445	507.486	491.057	569
42	1421	513.629	496.4	608
42.02	1404	526.457	480.914	627
42.04	1427	507.686	477.4	629
42.06	1413	501.543	485.114	653
42.08	1405	508.514	491.857	605
42.1	1433	512.914	491.657	612
42.12	1373	517.086	486.543	582
42.14	1384	530.743	476.771	623
42.16	1422	524.914	489.2	624
42.18	1394	496.371	485.829	566
42.2	1449	498.8	479.771	594
42.22	1444	512.057	448.943	597
42.24	1372	519.4	442.171	587
42.26	1374	510.486	441.857	630
42.28	1418	514.514	450.2	607
42.3	1360	512	455.971	593
42.32	1402	497.943	461.143	611
42.34	1379	484.8	459.057	578
42.36	1412	503.571	466	647
42.38	1448	533.914	462.171	671
42.4	1388	531.6	464.514	643
42.42	1378	520.229	480.286	608
42.44	1335	499.114	486.343	597
42.46	1414	491.971	478.457	656
42.48	1391	493.314	450.571	638
42.5	1427	531.6	452.057	572
42.52	1388	530.143	465.343	625
42.54	1349	519.057	481.029	597
42.56	1397	510.829	473.229	612
42.58	1411	518.343	467.314	584
42.6	1413	495.686	470.857	619
42.62	1331	483.086	462.486	634
42.64	1409	486.971	480.229	607
42.66	1377	499.229	472.314	632
42.68	1438	513.2	462.857	615
42.7	1366	539.829	442.057	584
42.72	1358	519.057	458	630
42.74	1426	490.943	450.629	652
42.76	1378	484.971	460.714	595
42.78	1421	522.114	462.629	588
42.8	1374	517.771	477.8	637
42.82	1427	522.571	491.571	600
42.84	1378	507.943	492.057	584
42.86	1339	511.943	468.829	600
42.88	1456	496.686	450.943	577
42.9	1511	503.486	444.171	645
42.92	1468	515.943	441.629	666
42.94	1439	509.514	452.029	672
42.96	1427	511.171	482.314	648
42.98	1442	503.486	495.486	611
43	1494	517.171	495.714	650
43.02	1451	502.743	482.657	668
43.04	1466	510.286	475.886	676
43.06	1401	499.886	472.2	658
43.08	1449	498.429	473.943	623
43.1	1492	492.057	468.571	655
43.12	1405	482.286	467.857	628
43.14	1479	493.029	481.029	628
43.16	1456	506.314	463.857	708
43.18	1436	534.514	449.457	665
43.2	1510	512.114	441.8	669
43.22	1531	496.057	473.543	643
43.24	1557	482.371	487.286	666
43.26	1418	502.686	475.914	650
43.28	1502	494.771	461.457	632
43.3	1467	490.543	450.314	656
43.32	1429	502.743	450.714	624
43.34	1463	512.914	428.429	638
43.36	1488	485.343	444.829	659
43.38	1448	476.514	464.514	635
43.4	1439	476.943	468.229	624
43.42	1424	499.057	446.114	588
43.44	1436	523.086	434.257	620
43.46	1465	524.229	451.743	567
43.48	1483	497.171	452.143	639
43.5	1417	462.171	465.371	609
43.52	1352	485.429	476.857	592
43.54	1386	487.143	478.086	604
43.56	1418	491.486	450.771	584
43.58	1434	473.086	462.857	632
43.6	1449	499.171	470.086	616
43.62	1398	499.486	453.771	613
43.64	1498	504.2	446	648
43.66	1451	493.143	466.343	594
43.68	1453	489.457	464.657	577
43.7	1461	472.657	460.8	627
43.72	1428	480.086	469.514	607
43.74	1400	498.114	478.657	613
43.76	1385	505.743	464.257	574
43.78	1404	505.8	458.057	535
43.8	1436	497.171	462.571	629
43.82	1467	494.571	465.143	581
43.84	1435	486.543	455.314	577
43.86	1447	483.057	450.686	588
43.88	1502	480.229	450.886	593
43.9	1469	486.914	451.686	612
43.92	1505	477.143	461.543	606
43.94	1427	458.886	464.143	555
43.96	1431	459.229	459.743	538
43.98	1412	476.114	435.086	576
44	1455	497	430.8	603
44.02	1399	500.257	423.6	609
44.04	1519	493.257	442.029	579
44.06	1487	474.286	448.514	614
44.08	1487	474.314	448.286	566
44.1	1555	476.114	441.257	599
44.12	1480	471.057	443.6	590
44.14	1496	470.771	476.343	597
44.16	1482	487.429	465.171	587
44.18	1518	487.857	453.914	636
44.2	1508	475.429	438.943	590
44.22	1561	479.771	451.6	607
44.24	1589	488.971	439.2	630
44.26	1544	478.029	446.257	590
44.28	1591	470.6	445.8	629
44.3	1570	471.029	420.029	576
44.32	1656	484	422.086	634
44.34	1650	490.543	431.514	600
44.36	1641	474.743	459.343	576
44.38	1587	476.086	449.6	629
44.4	1702	481.229	457.943	605
44.42	1758	503.429	432.771	561
44.44	1719	485.971	442.8	623
44.46	1703	470.743	452.143	608
44.48	1814	466.514	457.171	593
44.5	1758	474.514	453.314	584
44.52	1712	468.914	464.857	573
44.54	1724	466.914	476.257	609
44.56	1769	483.4	468.2	611
44.58	1771	487.571	432.771	596
44.6	1818	476.514	415.086	586
44.62	1798	473.029	416.314	634
44.64	1828	466.714	458.971	594
44.66	1716	465.514	472.771	656
44.68	1729	470.229	479.457	553
44.7	1782	483.743	457.714	576
44.72	1767	485.857	456.514	557
44.74	1773	491.4	450.086	593
44.76	1760	479.171	438.286	588
44.78	1758	479.543	415.657	601
44.8	1758	469.657	411.829	581
44.82	1767	463	427.143	588
44.84	1711	478.286	456.286	610
44.86	1646	507.857	462.143	588
44.88	1656	515.914	467.457	560
44.9	1679	483.629	454.029	594
44.92	1654	468.543	467.486	586
[truncated: 2,254 more rows]
