# Supplementary material for: Construction and mechanical properties of boron carbide/regenerated cellulose composite fiber based on copper ammonia method
Source: PLoS One. 2026 Jan 21;21(1):e0339459. doi: 10.1371/journal.pone.0339459 (PMC12822970; doi:10.1371/journal.pone.0339459)
Supplement: S1 File — (ZIP) [file pone.0339459.s001.zip › S1 File/minimal data set/Fig.6.xlsx]

## Sheet: Sheet1
Wavenmber	Transmittance
(cm-1)	/ %
	a	b	c	d
400.157	43.6656	71.3662	64.3171	67.3372
400.639	43.6415	71.3661	63.9026	67.7557
401.121	43.6206	71.2273	63.3291	68.2944
401.603	43.5986	71.0124	62.6806	68.8569
402.085	43.5737	70.7765	62.0611	69.3129
402.567	43.5456	70.544	61.5474	69.539
403.05	43.5134	70.3219	61.1762	69.4727
403.532	43.4754	70.1193	60.9568	69.1272
404.014	43.4301	69.9684	60.8876	68.5977
404.496	43.3781	69.9181	60.9629	68.0221
404.978	43.3234	70.0222	61.172	67.5626
405.46	43.2727	70.2951	61.4731	67.3428
405.942	43.2343	70.6894	61.7912	67.4065
406.424	43.2137	71.0909	62.0236	67.704
406.906	43.2108	71.3768	62.0939	68.1143
407.389	43.2201	71.4713	61.9843	68.5009
407.871	43.2327	71.3844	61.7543	68.7613
408.353	43.2398	71.1992	61.5061	68.8601
408.835	43.237	71.0344	61.3467	68.8202
409.317	43.2264	70.989	61.3404	68.7019
409.799	43.2163	71.0907	61.4708	68.5653
410.281	43.218	71.2863	61.6457	68.4471
410.764	43.2407	71.4675	61.7358	68.3449
411.246	43.2898	71.5359	61.6435	68.2294
411.728	43.3647	71.4429	61.3377	68.0649
412.21	43.4599	71.2185	60.8792	67.832
412.692	43.5673	70.9531	60.3895	67.5409
413.174	43.6783	70.7602	60.0192	67.2307
413.656	43.7861	70.7187	59.8802	66.9521
414.138	43.8856	70.8361	60.0059	66.7448
414.62	43.974	71.0464	60.3459	66.6251
415.103	44.0501	71.2446	60.7974	66.5825
415.585	44.1138	71.3367	61.2523	66.5923
416.067	44.1667	71.2682	61.6295	66.6287
416.549	44.2129	71.0476	61.8976	66.6755
417.031	44.2593	70.7365	62.07	66.7311
417.513	44.3141	70.4248	62.1851	66.8045
417.995	44.3846	70.1884	62.2813	66.9084
418.477	44.4738	70.0631	62.3756	67.0484
418.959	44.5783	70.0356	62.4569	67.2193
419.442	44.6901	70.0648	62.497	67.4051
419.924	44.8005	70.1106	62.468	67.587
420.406	44.9045	70.1543	62.3588	67.7495
420.888	45.0018	70.1995	62.183	67.8841
421.37	45.0968	70.258	61.9714	67.988
421.852	45.195	70.3356	61.7676	68.0626
422.334	45.3014	70.4275	61.6164	68.1107
422.816	45.4175	70.5216	61.5615	68.1357
423.298	45.5404	70.6085	61.6343	68.1408
423.781	45.6645	70.6881	61.846	68.1275
424.263	45.7837	70.7715	62.1769	68.0967
424.745	45.8941	70.8748	62.5768	68.0503
425.227	45.9955	71.0102	62.9733	67.9898
425.709	46.0909	71.1785	63.2903	67.9205
426.191	46.1848	71.3701	63.4799	67.85
426.673	46.2814	71.5702	63.5338	67.7888
427.155	46.3831	71.7674	63.485	67.7493
427.637	46.4901	71.9587	63.3937	67.7406
428.12	46.6015	72.1467	63.3274	67.7669
428.602	46.7159	72.336	63.3368	67.8228
429.084	46.832	72.524	63.4356	67.8957
429.566	46.9487	72.6992	63.5993	67.9677
430.048	47.0646	72.8424	63.7729	68.0235
430.53	47.1772	72.9356	63.8985	68.0577
431.012	47.2838	72.9671	63.929	68.0778
431.495	47.3825	72.9373	63.8469	68.1033
431.977	47.4728	72.8564	63.6659	68.1584
432.459	47.5569	72.7399	63.4248	68.2659
432.941	47.639	72.6008	63.172	68.4361
433.423	47.7235	72.4461	62.9527	68.6625
433.905	47.8136	72.2794	62.8022	68.9215
434.387	47.9097	72.1051	62.7398	69.179
434.869	48.0096	71.9354	62.7718	69.3982
435.351	48.1095	71.7925	62.8923	69.5453
435.834	48.2062	71.7019	63.083	69.6027
436.316	48.2984	71.6849	63.3156	69.5708
436.798	48.387	71.746	63.5537	69.4709
437.28	48.4745	71.8694	63.7658	69.336
437.762	48.5626	72.0225	63.9316	69.2038
438.244	48.6513	72.1685	64.0502	69.1042
438.726	48.7385	72.2807	64.1374	69.0505
439.208	48.8212	72.3475	64.2194	69.0405
439.69	48.8971	72.3748	64.3189	69.0569
440.173	48.966	72.3783	64.4442	69.0756
440.655	49.0297	72.3762	64.5832	69.0713
441.137	49.0914	72.3801	64.7064	69.0272
441.619	49.1534	72.3915	64.7797	68.9398
442.101	49.2155	72.4056	64.7772	68.8205
442.583	49.2751	72.4167	64.6956	68.6894
443.065	49.3283	72.424	64.5558	68.5688
443.547	49.3722	72.4333	64.3987	68.4766
444.029	49.4062	72.4529	64.2664	68.4197
444.512	49.4332	72.4877	64.19	68.3945
444.994	49.4567	72.5351	64.18	68.3887
445.476	49.48	72.5845	64.2249	68.388
445.958	49.5035	72.6217	64.299	68.3792
446.44	49.5247	72.6342	64.3736	68.3539
446.922	49.5397	72.6189	64.4282	68.3088
447.404	49.5455	72.5821	64.4526	68.2455
447.886	49.5419	72.5373	64.4486	68.1685
448.369	49.5328	72.498	64.4245	68.0846
448.851	49.5242	72.4731	64.3905	68.0021
449.333	49.5216	72.4621	64.354	67.9302
449.815	49.5278	72.4591	64.3185	67.877
450.297	49.5416	72.4553	64.2842	67.8489
450.779	49.5581	72.447	64.2497	67.8479
451.261	49.5712	72.4373	64.2129	67.8706
451.743	49.5762	72.4365	64.1718	67.9073
452.226	49.572	72.4568	64.1254	67.9448
452.708	49.5614	72.5067	64.0743	67.9712
453.19	49.5488	72.5861	64.0215	67.9789
453.672	49.5384	72.6851	63.9726	67.968
454.154	49.5322	72.7863	63.935	67.9452
454.636	49.5295	72.869	63.9156	67.9205
455.118	49.5272	72.915	63.918	67.9024
455.6	49.522	72.9111	63.9396	67.896
456.082	49.5114	72.8524	63.9717	67.9011
456.565	49.4947	72.744	64.0025	67.9144
457.047	49.4727	72.601	64.0214	67.9319
457.529	49.447	72.4457	64.025	67.9518
458.011	49.4187	72.3013	64.0196	67.9753
458.493	49.3885	72.1891	64.0191	68.0055
458.975	49.3564	72.1216	64.0384	68.0443
459.457	49.3229	72.1013	64.0854	68.0899
459.939	49.289	72.1224	64.1578	68.1369
460.421	49.2559	72.1745	64.2429	68.178
460.904	49.2249	72.2464	64.3227	68.2073
461.386	49.1966	72.3283	64.3779	68.222
461.868	49.1703	72.4144	64.3965	68.2238
462.35	49.1452	72.5011	64.3751	68.2171
462.832	49.1203	72.586	64.3199	68.2074
463.314	49.0958	72.666	64.2441	68.198
463.796	49.0724	72.7371	64.1641	68.1896
464.278	49.0513	72.7954	64.0955	68.1806
464.761	49.0333	72.8401	64.0502	68.1697
465.243	49.0173	72.8748	64.0364	68.1575
465.725	49.0014	72.9073	64.0571	68.1478
466.207	48.983	72.947	64.1113	68.1453
466.689	48.9603	73.001	64.1924	68.1545
467.171	48.9335	73.0699	64.2884	68.1766
467.653	48.9049	73.1458	64.3861	68.2088
468.135	48.8777	73.2142	64.4722	68.2454
468.618	48.8554	73.2594	64.5392	68.2803
469.1	48.8396	73.2707	64.5871	68.3112
469.582	48.8296	73.2453	64.6225	68.3392
470.064	48.8232	73.1904	64.6538	68.3691
470.546	48.817	73.1197	64.6874	68.4066
471.028	48.8083	73.0494	64.7229	68.4552
471.51	48.796	72.9923	64.7522	68.5141
471.992	48.7805	72.9551	64.7634	68.5778
472.474	48.7632	72.938	64.7464	68.6377
472.957	48.7459	72.9371	64.7	68.6856
473.439	48.7297	72.9478	64.6342	68.7163
473.921	48.715	72.9675	64.5679	68.7286
474.403	48.7018	72.9957	64.5213	68.7246
474.885	48.6903	73.0327	64.5099	68.7084
475.367	48.6807	73.0778	64.5379	68.6839
475.849	48.6733	73.1287	64.5979	68.654
476.331	48.6679	73.183	64.6737	68.6208
476.813	48.6637	73.2399	64.7464	68.586
477.296	48.6591	73.3017	64.8007	68.5511
477.778	48.6529	73.3737	64.8286	68.5178
478.26	48.6442	73.4612	64.8308	68.488
478.742	48.6334	73.5656	64.8145	68.4632
479.224	48.6214	73.6816	64.7911	68.4446
479.706	48.609	73.7968	64.7713	68.4332
480.188	48.5963	73.8944	64.7636	68.43
480.67	48.5822	73.958	64.773	68.4353
481.152	48.5646	73.9782	64.8008	68.449
481.635	48.5413	73.9556	64.8441	68.469
482.117	48.5113	73.9023	64.8969	68.4913
482.599	48.4749	73.8373	64.9514	68.5114
483.081	48.4345	73.7828	64.9995	68.5251
483.563	48.3925	73.7569	65.0358	68.5306
484.045	48.3512	73.7687	65.0598	68.5298
484.527	48.3115	73.8174	65.0762	68.528
485.01	48.2729	73.8933	65.0929	68.5312
485.492	48.2345	73.9817	65.1163	68.5433
485.974	48.1962	74.0658	65.1489	68.5638
486.456	48.1587	74.131	65.1857	68.5877
486.938	48.1244	74.1676	65.217	68.6072
487.42	48.0959	74.1713	65.2312	68.6156
487.902	48.0748	74.1441	65.2211	68.6107
488.384	48.0609	74.0924	65.1878	68.5968
488.866	48.0521	74.027	65.1411	68.5837
489.349	48.0449	73.9591	65.0962	68.5829
489.831	48.0355	73.8992	65.0682	68.6033
490.313	48.0214	73.8548	65.0668	68.6478
490.795	48.0016	73.8291	65.0924	68.7119
491.277	47.977	73.821	65.137	68.7861
491.759	47.9493	73.8263	65.1879	68.8591
492.241	47.9205	73.8402	65.2345	68.9237
492.723	47.892	73.8584	65.2709	68.9773
493.205	47.8646	73.8788	65.2986	69.023
493.688	47.8385	73.9015	65.3233	69.0663
494.17	47.814	73.9278	65.3521	69.1122
494.652	47.7912	73.9596	65.3894	69.1628
495.134	47.7702	73.9984	65.4356	69.2166
495.616	47.7503	74.0454	65.4874	69.2696
496.098	47.7309	74.1014	65.5405	69.3175
496.58	47.711	74.1663	65.5915	69.3574
497.062	47.6903	74.2385	65.6375	69.3881
497.545	47.6693	74.3144	65.6765	69.4099
498.027	47.6496	74.3879	65.7056	69.4233
498.509	47.6328	74.4506	65.7211	69.4286
498.991	47.6201	74.4947	65.7194	69.4258
499.473	47.611	74.5148	65.6992	69.4156
499.955	47.6036	74.5096	65.6631	69.4002
500.437	47.5941	74.4839	65.6189	69.3837
500.919	47.5789	74.4474	65.5787	69.3709
501.401	47.5555	74.4131	65.5546	69.3665
501.884	47.5234	74.3926	65.5553	69.373
502.366	47.4844	74.3941	65.5828	69.3895
502.848	47.4413	74.4186	65.6321	69.4129
503.33	47.397	74.4614	65.6937	69.4387
503.812	47.3533	74.513	65.7572	69.4634
504.294	47.3107	74.5624	65.8145	69.4846
504.776	47.2687	74.6008	65.8616	69.5017
505.258	47.2267	74.6216	65.8972	69.5141
505.74	47.1848	74.6226	65.9215	69.5203
506.223	47.1436	74.6055	65.9347	69.5181
506.705	47.1042	74.5749	65.9361	69.5043
507.187	47.0671	74.5375	65.9254	69.4771
507.669	47.0324	74.5002	65.9039	69.4372
508.151	46.9987	74.4692	65.8748	69.3879
508.633	46.9649	74.4478	65.8434	69.3347
509.115	46.9298	74.4364	65.8151	69.2828
509.597	46.8936	74.4322	65.7946	69.2363
510.079	46.8572	74.4303	65.7836	69.1956
510.562	46.8224	74.4258	65.782	69.1588
511.044	46.7905	74.415	65.7881	69.1225
511.526	46.7627	74.3973	65.7997	69.0838
512.008	46.7393	74.3753	65.8156	69.0417
512.49	46.7199	74.3536	65.8343	68.9981
512.972	46.7041	74.3365	65.8539	68.9563
513.454	46.6916	74.3267	65.8717	68.9207
513.937	46.6817	74.3238	65.8841	68.8949
514.419	46.6734	74.3251	65.8887	68.881
514.901	46.665	74.3266	65.886	68.8799
515.383	46.6543	74.3252	65.8801	68.8909
515.865	46.6388	74.3198	65.8776	68.913
516.347	46.617	74.3117	65.8861	68.944
516.829	46.5889	74.3041	65.9098	68.9813
517.311	46.5558	74.3003	65.9473	69.0212
517.793	46.5204	74.3033	65.9917	69.0596
518.275	46.4848	74.314	66.0337	69.0929
518.758	46.4506	74.3325	66.0656	69.1181
519.24	46.4176	74.3582	66.0852	69.1338
519.722	46.3849	74.3905	66.0973	69.14
520.204	46.3513	74.4292	66.112	69.1372
520.686	46.3168	74.4738	66.1403	69.1263
521.168	46.2824	74.5239	66.1882	69.1085
521.65	46.2501	74.5781	66.2552	69.0857
522.132	46.2218	74.6354	66.3333	69.0612
522.615	46.1983	74.6946	66.4107	69.0399
523.097	46.1786	74.7552	66.4758	69.0279
523.579	46.1605	74.817	66.5213	69.0314
524.061	46.1412	74.8788	66.5464	69.0537
524.543	46.1185	74.9381	66.5559	69.0946
525.025	46.0919	74.9907	66.5581	69.1492
525.507	46.0621	75.0314	66.5612	69.21
525.989	46.0312	75.0559	66.5715	69.2687
526.471	46.0011	75.0629	66.5921	69.3213
526.954	45.9729	75.0551	66.6229	69.369
527.436	45.9466	75.0402	66.6626	69.4185
527.918	45.922	75.0275	66.7087	69.4786
528.4	45.8985	75.0272	66.7582	69.5571
528.882	45.8764	75.0461	66.8074	69.6569
529.364	45.8564	75.0866	66.8525	69.7743
529.846	45.8392	75.146	66.8899	69.8998
530.328	45.825	75.2172	66.9177	70.0205
530.811	45.813	75.2915	66.9369	70.1245
531.293	45.8018	75.3598	66.951	70.2025
531.775	45.79	75.4147	66.9654	70.2506
532.257	45.7766	75.4526	66.9845	70.27
532.739	45.7617	75.4729	67.0104	70.266
533.221	45.7461	75.4786	67.0415	70.2462
533.703	45.7306	75.4748	67.0736	70.2189
534.185	45.7151	75.4682	67.1014	70.1925
534.668	45.6984	75.4653	67.1218	70.1741
535.15	45.6782	75.471	67.1349	70.1689
535.632	45.6525	75.4876	67.1445	70.18
536.114	45.6202	75.5138	67.1555	70.2072
536.596	45.5818	75.5459	67.1722	70.2473
537.078	45.5394	75.5781	67.1957	70.295
537.56	45.4957	75.6057	67.2226	70.3448
538.042	45.4532	75.6261	67.2467	70.3923
538.524	45.4128	75.6394	67.26	70.4355
539.006	45.3743	75.6483	67.2571	70.4748
539.489	45.3361	75.6564	67.2352	70.5123
539.971	45.297	75.6659	67.1966	70.5503
540.453	45.2562	75.6763	67.1474	70.5898
540.935	45.2142	75.6845	67.0965	70.63
541.417	45.1724	75.6855	67.0535	70.6694
541.899	45.1322	75.6754	67.0264	70.7056
542.381	45.094	75.6519	67.0204	70.7365
542.864	45.0579	75.6166	67.0361	70.7602
543.346	45.023	75.5735	67.0697	70.7743
543.828	44.9886	75.5288	67.1132	70.7752
544.31	44.9546	75.4882	67.1569	70.7589
544.792	44.9216	75.4563	67.1914	70.7211
545.274	44.8907	75.4362	67.2104	70.6602
545.756	44.863	75.429	67.2125	70.5785
546.238	44.8392	75.4354	67.202	70.4831
546.72	44.8192	75.4553	67.1864	70.3859
547.202	44.8024	75.4878	67.1734	70.2988
547.685	44.7885	75.5301	67.1688	70.2326
548.167	44.7772	75.5774	67.1738	70.1929
548.649	44.7691	75.6231	67.1852	70.1787
549.131	44.7645	75.6593	67.1977	70.1842
549.613	44.764	75.6795	67.2063	70.2009
550.095	44.7671	75.6802	67.2097	70.2217
550.577	44.7728	75.6626	67.2102	70.242
551.059	44.7794	75.6322	67.2135	70.2608
551.542	44.7857	75.5978	67.2259	70.2795
552.024	44.7907	75.5697	67.252	70.3003
552.506	44.7943	75.556	67.2927	70.3235
552.988	44.797	75.5614	67.3448	70.348
553.47	44.7991	75.5862	67.4023	70.3707
553.952	44.8009	75.6267	67.4588	70.3889
554.434	44.8022	75.6766	67.5081	70.4008
554.916	44.8023	75.7282	67.5463	70.4061
555.399	44.801	75.7758	67.5724	70.4057
555.881	44.7981	75.8155	67.5877	70.4011
556.363	44.7941	75.8468	67.596	70.393
556.845	44.7896	75.8717	67.6025	70.3818
557.327	44.7851	75.8936	67.6124	70.3675
557.809	44.7808	75.9159	67.6302	70.3508
558.291	44.7762	75.9401	67.657	70.333
558.773	44.7709	75.9656	67.6904	70.3168
559.255	44.7643	75.9902	67.7245	70.3046
559.737	44.7563	76.0112	67.7512	70.2979
560.22	44.7469	76.0269	67.7634	70.2969
560.702	44.7366	76.0376	67.7581	70.3003
561.184	44.7255	76.046	67.7379	70.3063
561.666	44.7137	76.0561	67.7114	70.3137
562.148	44.7013	76.0715	67.6891	70.3227
562.63	44.6882	76.0942	67.6808	70.335
563.112	44.6748	76.1234	67.6914	70.3532
563.595	44.662	76.1566	67.7197	70.3795
564.077	44.6505	76.1902	67.7588	70.4147
564.559	44.6407	76.2214	67.8004	70.4582
565.041	44.6326	76.2493	67.8388	70.5078
565.523	44.6255	76.2744	67.8731	70.5603
566.005	44.6182	76.2982	67.9079	70.6123
566.487	44.6096	76.3217	67.9499	70.6606
566.969	44.599	76.3446	68.0047	70.7027
567.451	44.5859	76.3654	68.0724	70.7367
567.933	44.5706	76.3828	68.1474	70.7614
568.416	44.5528	76.3963	68.2188	70.7766
568.898	44.5324	76.4074	68.2753	70.7834
569.38	44.5085	76.4186	68.3092	70.784
569.862	44.4807	76.4327	68.3184	70.7816
570.344	44.4488	76.4509	68.3075	70.7798
570.826	44.4138	76.4716	68.2853	70.782
571.308	44.3771	76.4913	68.2618	70.7906
571.79	44.341	76.5058	68.2449	70.807
572.273	44.307	76.5124	68.2386	70.8317
572.755	44.2758	76.5115	68.2432	70.8642
573.237	44.2473	76.5068	68.2565	70.9038
573.719	44.2203	76.5041	68.275	70.9491
574.201	44.1936	76.5091	68.295	70.998
574.683	44.1666	76.5248	68.3139	71.0474
575.165	44.1394	76.5509	68.3297	71.0939
575.647	44.1129	76.5839	68.3417	71.134
576.13	44.0884	76.6187	68.3508	71.1658
576.612	44.0668	76.6509	68.36	71.1892
577.094	44.048	76.6779	68.3736	71.2067
577.576	44.0316	76.6999	68.3961	71.2218
578.058	44.0166	76.7191	68.4306	71.2384
578.54	44.0023	76.7379	68.4767	71.2586
579.022	43.9884	76.7582	68.5301	71.282
579.504	43.975	76.7806	68.5831	71.3057
579.986	43.9622	76.8049	68.6271	71.3256
580.469	43.95	76.8301	68.6556	71.3378
580.951	43.9377	76.8549	68.6663	71.3405
581.433	43.9242	76.8779	68.6618	71.3345
581.915	43.9082	76.8976	68.6491	71.3229
582.397	43.8887	76.9124	68.6365	71.3097
582.879	43.8653	76.9211	68.6304	71.2987
583.361	43.8381	76.9236	68.6338	71.2921
583.843	43.8077	76.9218	68.646	71.2901
584.326	43.7751	76.9188	68.6639	71.2914
584.808	43.7409	76.9194	68.6835	71.2941
585.29	43.7057	76.9272	68.7023	71.2965
585.772	43.6702	76.9437	68.7199	71.2974
586.254	43.6349	76.9669	68.7373	71.2968
586.736	43.6004	76.9924	68.7564	71.2947
587.218	43.567	77.0145	68.7782	71.292
587.7	43.5347	77.0289	68.8028	71.2896
588.182	43.5027	77.0345	68.8292	71.2889
588.665	43.4702	77.0338	68.8561	71.2909
589.147	43.4358	77.0324	68.8822	71.2971
589.629	43.3987	77.0361	68.9067	71.3078
590.111	43.3582	77.0492	68.9288	71.3225
590.593	43.3146	77.0729	68.9482	71.3395
591.075	43.2685	77.1051	68.9639	71.3566
591.557	43.2209	77.1414	68.9757	71.3717
592.039	43.1726	77.177	68.9835	71.384
592.521	43.1243	77.2082	68.9884	71.3943
593.004	43.0765	77.2327	68.9923	71.4045
593.486	43.0293	77.2499	68.9975	71.4171
593.968	42.9831	77.2601	69.0055	71.4336
594.45	42.9379	77.2636	69.0166	71.4539
594.932	42.894	77.2612	69.0297	71.4759
595.414	42.8512	77.2544	69.0433	71.4964
595.896	42.8094	77.2454	69.0563	71.5122
596.378	42.7684	77.2373	69.0687	71.5216
596.861	42.7283	77.2335	69.0824	71.5245
597.343	42.6895	77.2366	69.1003	71.5231
597.825	42.6527	77.2474	69.125	71.5201
598.307	42.6184	77.2651	69.1576	71.5185
598.789	42.5869	77.2873	69.1969	71.52
599.271	42.5577	77.3115	69.2393	71.5253
599.753	42.5303	77.3358	69.2799	71.5341
600.235	42.5034	77.3593	69.3137	71.5457
600.717	42.4766	77.3823	69.3377	71.56
601.2	42.4499	77.4047	69.351	71.5771
601.682	42.4241	77.426	69.3559	71.5976
602.164	42.4004	77.445	69.3564	71.6217
602.646	42.3802	77.46	69.3576	71.6489
603.128	42.364	77.4701	69.3638	71.678
603.61	42.3516	77.4751	69.3777	71.7073
604.092	42.3421	77.4763	69.3992	71.7349
604.574	42.3345	77.475	69.4254	71.7594
605.057	42.3279	77.4722	69.452	71.7802
605.539	42.3222	77.468	69.4729	71.7973
606.021	42.3178	77.4614	69.4838	71.8113
606.503	42.3155	77.4518	69.4825	71.8233
606.985	42.316	77.4398	69.4711	71.8347
607.467	42.3194	77.4283	69.455	71.847
607.949	42.3254	77.4226	69.4428	71.8617
608.431	42.3338	77.4285	69.4439	71.8804
608.913	42.3441	77.4507	69.4657	71.904
609.396	42.3568	77.491	69.5125	71.933
609.878	42.3725	77.5481	69.5837	71.9668
610.36	42.392	77.6181	69.6749	72.0041
610.842	42.4155	77.6961	69.7788	72.0435
611.324	42.4426	77.7782	69.8871	72.0839
611.806	42.472	77.8622	69.993	72.1246
612.288	42.5021	77.9474	70.0913	72.1659
612.77	42.5313	78.0334	70.1788	72.2084
613.253	42.5586	78.1192	70.2549	72.2526
613.735	42.5836	78.2025	70.3202	72.2982
614.217	42.6064	78.2806	70.3771	72.3441
614.699	42.6271	78.3516	70.4287	72.3886
615.181	42.6455	78.4153	70.4787	72.4294
615.663	42.6608	78.4738	70.5304	72.4646
616.145	42.6722	78.5311	70.5867	72.493
616.627	42.6789	78.5914	70.6485	72.5148
617.109	42.681	78.6571	70.7153	72.531
617.592	42.6793	78.7285	70.7852	72.5439
618.074	42.6748	78.8033	70.8556	72.5558
618.556	42.6688	78.8785	70.9248	72.5689
619.038	42.6619	78.9515	70.9923	72.5848
619.52	42.6542	79.0214	71.0585	72.604
620.002	42.6453	79.0893	71.1243	72.6263
620.484	42.635	79.1569	71.1897	72.6504
620.966	42.6236	79.2253	71.2536	72.6751
621.448	42.6118	79.2944	71.3133	72.6989
621.931	42.6005	79.3623	71.3661	72.7207
622.413	42.5906	79.4265	71.4097	72.7403
622.895	42.582	79.4847	71.4439	72.7576
623.377	42.5742	79.5363	71.4707	72.7732
623.859	42.5658	79.5824	71.4936	72.7874
624.341	42.5553	79.6253	71.5164	72.8002
624.823	42.5417	79.6673	71.542	72.8112
625.305	42.5245	79.7099	71.5711	72.8194
625.788	42.5042	79.753	71.6028	72.8242
626.27	42.4816	79.7948	71.6344	72.826
626.752	42.4575	79.833	71.6637	72.826
627.234	42.4325	79.8657	71.6893	72.8264
627.716	42.4067	79.8919	71.7115	72.8299
628.198	42.3804	79.9121	71.7315	72.8384
628.68	42.3537	79.9282	71.7511	72.8527
629.162	42.3267	79.9428	71.7717	72.8717
629.644	42.3	79.9585	71.7938	72.8927
630.127	42.2738	79.9773	71.8166	72.9121
630.609	42.2483	80.0005	71.8389	72.9268
631.091	42.2234	80.0276	71.8594	72.9348
631.573	42.1988	80.0574	71.8771	72.9362
632.055	42.1742	80.0873	71.8919	72.9327
632.537	42.1493	80.1149	71.9041	72.9273
633.019	42.1242	80.1381	71.9146	72.9237
633.501	42.0988	80.156	71.9245	72.9246
633.984	42.0729	80.1697	71.9348	72.9316
634.466	42.046	80.1815	71.9462	72.9444
634.948	42.0177	80.1944	71.9591	72.9616
635.43	41.9875	80.211	71.973	72.9806
635.912	41.9552	80.2325	71.9869	72.9985
636.394	41.9213	80.2583	71.9998	73.0127
636.876	41.8866	80.2865	72.0105	73.0213
637.358	41.8521	80.3147	72.0188	73.0238
637.841	41.8187	80.3413	72.0258	73.0212
638.323	41.7869	80.366	72.0333	73.0156
638.805	41.7566	80.3893	72.0442	73.0097
639.287	41.7277	80.4122	72.0605	73.0061
639.769	41.6994	80.4349	72.0831	73.0067
640.251	41.6716	80.4565	72.1111	73.0121
640.733	41.6438	80.4747	72.1419	73.0215
641.215	41.6162	80.4875	72.1716	73.0332
641.697	41.5888	80.494	72.197	73.0451
642.179	41.5615	80.4949	72.216	73.0559
642.662	41.5345	80.4934	72.2285	73.0649
643.144	41.5075	80.4935	72.2361	73.0723
643.626	41.4804	80.4986	72.2413	73.0792
644.108	41.4532	80.5105	72.247	73.0866
644.59	41.4259	80.5289	72.255	73.0953
645.072	41.3986	80.5512	72.2659	73.1052
645.554	41.3715	80.5742	72.2788	73.1159
646.036	41.3451	80.5955	72.292	73.1269
646.519	41.3196	80.6136	72.3034	73.1374
647.001	41.2955	80.6285	72.3107	73.1474
647.483	41.2735	80.6403	72.3125	73.1569
647.965	41.2539	80.649	72.3081	73.166
648.447	41.237	80.6534	72.2981	73.1748
648.929	41.2226	80.6517	72.2841	73.1826
649.411	41.2103	80.642	72.2689	73.1887
649.893	41.1994	80.6242	72.2557	73.1922
650.375	41.1893	80.5994	72.2472	73.1928
650.858	41.1798	80.5712	72.2451	73.1903
651.34	41.1708	80.5431	72.2488	73.1855
651.822	41.1627	80.5187	72.2561	73.1794
652.304	41.1558	80.4993	72.2631	73.1734
652.786	41.1505	80.4847	72.2657	73.1685
653.268	41.1466	80.4728	72.261	73.1653
653.75	41.1437	80.461	72.2482	73.1641
654.232	41.141	80.4477	72.2287	73.1646
654.715	41.138	80.4323	72.206	73.1666
655.197	41.1344	80.4154	72.1841	73.1697
655.679	41.1302	80.3979	72.1663	73.1739
656.161	41.1257	80.3808	72.1541	73.1794
656.643	41.1216	80.3639	72.1472	73.1867
657.125	41.118	80.3472	72.1434	73.1965
657.607	41.1148	80.3303	72.1402	73.2092
658.089	41.1116	80.3139	72.1359	73.2249
658.572	41.1075	80.2998	72.1298	73.2426
659.054	41.1018	80.2902	72.1233	73.2609
659.536	41.094	80.287	72.1182	73.2777
660.018	41.0839	80.2902	72.1166	73.291
660.5	41.0719	80.2979	72.1201	73.2992
660.982	41.0584	80.3066	72.1287	73.3024
661.464	41.044	80.3122	72.1415	73.3018
661.946	41.0291	80.312	72.1564	73.2997
662.428	41.014	80.3059	72.1714	73.2992
662.91	40.9987	80.2969	72.1851	73.3026
663.393	40.9826	80.2908	72.1973	73.3116
663.875	40.9653	80.2931	72.2093	73.3264
664.357	40.9462	80.3085	72.2237	73.3463
664.839	40.9249	80.3389	72.2442	73.3706
665.321	40.901	80.3833	72.2748	73.3996
665.803	40.8751	80.4377	72.32	73.4343
666.285	40.848	80.4949	72.3837	73.4774
666.768	40.8218	80.5456	72.4676	73.5319
667.25	40.7983	80.5785	72.5677	73.5988
667.732	40.7781	80.5876	72.6715	73.6741
668.214	40.7589	80.5793	72.7622	73.7478
668.696	40.7376	80.5738	72.8292	73.8093
669.178	40.7115	80.5913	72.8765	73.8547
669.66	40.6798	80.6422	72.9176	73.8879
670.142	40.643	80.7268	72.9675	73.9166
670.624	40.6028	80.8403	73.0355	73.9478
671.107	40.5614	80.9773	73.127	73.9861
671.589	40.5206	81.133	73.2437	74.0347
672.071	40.4821	81.3045	73.3852	74.0946
672.553	40.4466	81.4899	73.5488	74.1651
673.035	40.4135	81.6885	73.7309	74.2443
673.517	40.3816	81.9008	73.9278	74.3293
673.999	40.3495	82.1277	74.136	74.4168
674.481	40.3164	82.3685	74.3526	74.5034
674.963	40.2822	82.6208	74.5746	74.5864
675.446	40.2471	82.8788	74.7976	74.6632
675.928	40.2119	83.1347	75.0167	74.7322
676.41	40.1766	83.3808	75.2263	74.7924
676.892	40.1412	83.6105	75.4218	74.8446
677.374	40.1051	83.8213	75.6005	74.8904
677.856	40.0679	84.0136	75.7621	74.9321
678.338	40.0293	84.1901	75.9079	74.9716
678.82	39.9897	84.353	76.0392	75.0098
679.303	39.9493	84.5031	76.1564	75.0454
679.785	39.9083	84.6395	76.2592	75.076
680.267	39.8662	84.7607	76.3465	75.0987
680.749	39.822	84.8662	76.4182	75.1114
681.231	39.7748	84.9576	76.4757	75.1133
681.713	39.7237	85.0384	76.5211	75.1057
682.195	39.6687	85.1125	76.5575	75.0912
682.677	39.6104	85.1829	76.5872	75.0723
683.159	39.5497	85.2499	76.6113	75.0513
683.642	39.4876	85.3121	76.6304	75.0294
684.124	39.4243	85.3667	76.6449	75.0071
684.606	39.3598	85.4115	76.6557	74.9843
685.088	39.2934	85.4458	76.6643	74.9616
685.57	39.2249	85.4704	76.6722	74.9394
686.052	39.1543	85.4873	76.6798	74.9191
686.534	39.082	85.4983	76.686	74.9018
687.016	39.009	85.5046	76.6878	74.8883
687.499	38.9355	85.5067	76.6819	74.8785
687.981	38.8614	85.5052	76.6653	74.8716
688.463	38.786	85.5011	76.6372	74.8657
688.945	38.7081	85.4964	76.5994	74.859
689.427	38.6272	85.4931	76.5556	74.8493
689.909	38.5433	85.493	76.5103	74.8357
690.391	38.4572	85.4964	76.4677	74.8178
690.873	38.3701	85.5027	76.4309	74.7969
691.356	38.2833	85.5102	76.4012	74.7748
691.837	38.197	85.5175	76.3789	74.7544
692.32	38.111	85.5233	76.3636	74.7387
692.802	38.0244	85.5278	76.3544	74.73
693.284	37.9364	85.5311	76.3499	74.7299
693.766	37.8469	85.5335	76.3486	74.7382
694.248	37.7565	85.5347	76.3487	74.7535
694.73	37.6665	85.5339	76.3486	74.7733
695.212	37.5779	85.5308	76.3474	74.7948
695.694	37.4915	85.5257	76.3453	74.8153
696.177	37.4071	85.5203	76.3435	74.8333
696.659	37.3243	85.5174	76.3436	74.8483
697.141	37.2427	85.5196	76.3468	74.861
697.623	37.1626	85.5286	76.353	74.8723
698.105	37.0851	85.5439	76.361	74.8836
698.587	37.0121	85.5635	76.3683	74.8957
699.069	36.9454	85.5842	76.3732	74.909
699.551	36.8863	85.6034	76.3753	74.9235
700.034	36.8354	85.6196	76.3757	74.9393
700.516	36.7929	85.6332	76.3776	74.957
700.998	36.7589	85.6453	76.3842	74.9774
701.48	36.7342	85.6574	76.3979	75.0016
701.962	36.72	85.67	76.419	75.0307
702.444	36.718	85.6826	76.4463	75.0653
702.926	36.7295	85.6938	76.4771	75.1051
703.408	36.7553	85.7027	76.5093	75.1493
703.89	36.7946	85.7092	76.5418	75.1963
704.373	36.846	85.7147	76.5755	75.2445
704.855	36.9078	85.7214	76.6123	75.2928
705.337	36.9778	85.7312	76.6542	75.3406
705.819	37.0548	85.7452	76.7019	75.3881
706.301	37.1378	85.7631	76.7543	75.436
706.783	37.226	85.7834	76.8086	75.485
707.265	37.3184	85.804	76.8613	75.5353
707.747	37.4138	85.8234	76.9098	75.5864
708.23	37.5107	85.841	76.9526	75.6372
708.712	37.6079	85.857	76.99	75.6858
709.194	37.704	85.8719	77.0235	75.7305
709.676	37.7983	85.8859	77.0547	75.7699
710.158	37.8901	85.8984	77.0851	75.8034
710.64	37.9787	85.9088	77.1153	75.8314
711.122	38.063	85.9166	77.1453	75.855
711.604	38.1421	85.9219	77.1749	75.876
712.086	38.215	85.926	77.2041	75.8957
712.569	38.2814	85.9309	77.2329	75.9154
713.051	38.3411	85.9386	77.2615	75.9355
713.533	38.395	85.9503	77.2897	75.9555
714.015	38.4438	85.9662	77.317	75.975
714.497	38.4882	85.9855	77.3424	75.993
714.979	38.5289	86.007	77.3655	76.009
715.461	38.5661	86.0292	77.3861	76.0229
715.943	38.5996	86.0515	77.4049	76.0348
716.426	38.6297	86.0733	77.4232	76.0449
716.908	38.6566	86.0944	77.4424	76.0534
717.39	38.6807	86.1147	77.4635	76.0605
717.872	38.7026	86.1337	77.4868	76.0661
718.354	38.7225	86.1513	77.5121	76.0706
718.836	38.7404	86.168	77.5388	76.0742
719.318	38.756	86.1848	77.5665	76.0775
719.8	38.7691	86.2036	77.5951	76.0812
720.283	38.7796	86.2262	77.6247	76.0858
720.764	38.7875	86.2537	77.6555	76.0916
721.247	38.7936	86.2856	77.6871	76.0987
721.729	38.7983	86.3204	77.7187	76.1069
722.211	38.8022	86.3557	77.7487	76.1163
722.693	38.8052	86.3894	77.776	76.1268
723.175	38.8072	86.4203	77.7995	76.1382
723.657	38.8079	86.4485	77.8193	76.1505
724.139	38.8073	86.475	77.8361	76.1632
724.621	38.8055	86.5012	77.8511	76.1755
725.104	38.8031	86.5284	77.8658	76.1864
725.586	38.8003	86.5569	77.8815	76.195
726.068	38.7976	86.5864	77.8993	76.2009
726.55	38.7946	86.6163	77.9199	76.2041
727.032	38.7912	86.6462	77.9436	76.2054
727.514	38.7867	86.676	77.9702	76.2059
727.996	38.7807	86.7064	77.9992	76.2065
728.478	38.7734	86.7376	78.0292	76.2079
728.961	38.765	86.7699	78.0585	76.2099
729.443	38.756	86.8029	78.0847	76.2124
729.925	38.7467	86.8354	78.106	76.2146
730.407	38.7373	86.8666	78.1215	76.2165
730.889	38.7277	86.8956	78.1312	76.218
731.371	38.7178	86.9219	78.1368	76.2197
731.853	38.7074	86.9461	78.1405	76.2222
732.335	38.6968	86.9685	78.145	76.226
732.817	38.6863	86.9899	78.1521	76.2312
733.3	38.676	87.0109	78.1629	76.2376
733.782	38.666	87.0321	78.1774	76.2446
734.264	38.6562	87.0542	78.1951	76.2515
734.746	38.6461	87.078	78.2149	76.258
735.228	38.6354	87.104	78.2361	76.2639
735.71	38.6239	87.1325	78.2586	76.2691
736.192	38.6118	87.1627	78.282	76.2737
736.674	38.5996	87.1936	78.3062	76.2778
737.157	38.5878	87.2233	78.3307	76.2815
737.639	38.5766	87.2504	78.3549	76.2848
738.121	38.566	87.2742	78.3779	76.2879
738.603	38.5556	87.2955	78.3991	76.2909
739.085	38.545	87.3157	78.4179	76.2937
739.567	38.5341	87.337	78.4344	76.296
740.049	38.523	87.3606	78.4491	76.2977
740.531	38.5122	87.3871	78.4623	76.2983
741.013	38.5023	87.4151	78.4744	76.2977
741.496	38.4935	87.4427	78.4852	76.2961
741.978	38.4856	87.4676	78.4947	76.2942
742.46	38.4783	87.4884	78.5024	76.2931
742.942	38.4708	87.5049	78.5083	76.2937
743.424	38.4629	87.5183	78.5125	76.2968
743.906	38.4541	87.5306	78.5157	76.3023
744.388	38.4448	87.5439	78.5194	76.3097
744.87	38.4349	87.5599	78.525	76.3182
745.352	38.4248	87.579	78.5344	76.3269
745.835	38.4142	87.6013	78.549	76.3354
746.317	38.4027	87.6259	78.5695	76.3437
746.799	38.3902	87.6519	78.5957	76.3521
747.281	38.3763	87.6784	78.6263	76.3608
747.763	38.3611	87.7046	78.659	76.3698
748.245	38.3451	87.7299	78.691	76.3783
748.727	38.3287	87.7538	78.7195	76.3855
749.21	38.3122	87.776	78.7426	76.3907
749.692	38.2957	87.7964	78.7593	76.3938
750.174	38.279	87.8151	78.7699	76.3954
750.656	38.2622	87.8324	78.7758	76.3967
751.138	38.245	87.8485	78.7791	76.3993
751.62	38.2279	87.8637	78.7821	76.4041
752.102	38.2112	87.8779	78.7866	76.4111
752.584	38.1954	87.8913	78.7939	76.4194
753.066	38.1807	87.9039	78.8044	76.4274
753.548	38.1669	87.9162	78.8175	76.4334
754.031	38.1538	87.929	78.8321	76.4362
754.513	38.1409	87.9429	78.8463	76.436
754.995	38.1282	87.9585	78.8582	76.4339
755.477	38.1159	87.9755	78.8663	76.4316
755.959	38.1046	87.9933	78.8701	76.4312
756.441	38.0947	88.0111	78.87	76.434
756.923	38.0866	88.0284	78.868	76.4406
757.405	38.0804	88.0452	78.8668	76.4507
757.888	38.0757	88.0624	78.8695	76.463
758.37	38.072	88.0816	78.8784	76.4765
758.852	38.0688	88.1038	78.8944	76.4898
759.334	38.0658	88.1295	78.9169	76.5021
759.816	38.063	88.1578	78.9435	76.5132
760.298	38.0603	88.1868	78.9712	76.5229
760.78	38.0578	88.2139	78.9969	76.5313
761.262	38.0551	88.237	79.0185	76.5386
761.745	38.0518	88.2547	79.0349	76.5449
762.227	38.0472	88.2672	79.0465	76.5503
762.709	38.0411	88.2756	79.0545	76.5551
763.191	38.0334	88.2816	79.0601	76.5598
763.673	38.0245	88.287	79.0644	76.5649
764.155	38.0148	88.293	79.068	76.5708
764.637	38.0048	88.3003	79.071	76.5779
765.119	37.9947	88.3095	79.0737	76.5861
765.601	37.9844	88.3208	79.0761	76.5952
766.083	37.9738	88.3347	79.0788	76.6049
766.566	37.9626	88.3513	79.0827	76.6145
767.048	37.9506	88.3708	79.0885	76.6238
767.53	37.9378	88.3921	79.0968	76.6325
768.012	37.9242	88.414	79.1079	76.6404
768.494	37.9099	88.4347	79.1215	76.6471
768.976	37.8952	88.4523	79.1369	76.6523
769.458	37.88	88.4659	79.153	76.6551
769.94	37.8645	88.4752	79.1685	76.6551
770.423	37.849	88.4812	79.1825	76.6518
770.905	37.8338	88.4853	79.194	76.6454
771.387	37.819	88.4893	79.2029	76.637
771.869	37.8047	88.4946	79.2094	76.6283
772.351	37.7907	88.5022	79.2144	76.6212
772.833	37.7765	88.5126	79.219	76.6173
773.315	37.7614	88.5257	79.2243	76.6176
773.797	37.745	88.5411	79.2308	76.6221
774.279	37.727	88.5584	79.2386	76.6296
774.762	37.7074	88.5768	79.2471	76.6386
775.244	37.6864	88.5959	79.2554	76.6472
775.726	37.6644	88.6149	79.263	76.6545
776.208	37.6415	88.6334	79.2694	76.6598
776.69	37.6182	88.6509	79.2749	76.6635
777.172	37.5947	88.6675	79.2803	76.6661
777.654	37.5715	88.6834	79.2865	76.6683
778.136	37.5492	88.6986	79.2938	76.6702
778.619	37.5287	88.7133	79.3024	76.6716
779.101	37.5104	88.7275	79.3118	76.6721
779.583	37.4948	88.7408	79.3214	76.6715
780.065	37.4819	88.7534	79.3302	76.6698
780.547	37.4712	88.7651	79.3377	76.6676
781.029	37.4621	88.7764	79.3435	76.6654
781.511	37.4541	88.7879	79.3478	76.6637
781.993	37.4468	88.7998	79.3506	76.6627
782.476	37.4401	88.8124	79.3521	76.6619
782.958	37.434	88.8253	79.3524	76.6604
783.44	37.4283	88.8378	79.3518	76.6577
783.922	37.423	88.8492	79.3504	76.6531
784.404	37.4175	88.859	79.3486	76.6469
784.886	37.4113	88.8675	79.3465	76.6395
785.368	37.4041	88.8751	79.3444	76.6322
785.85	37.3956	88.8828	79.342	76.6259
786.332	37.3859	88.8916	79.3396	76.6216
786.815	37.3752	88.9019	79.3374	76.6201
787.297	37.3636	88.9135	79.3361	76.6216
787.779	37.3511	88.926	79.3366	76.6262
788.261	37.3378	88.9387	79.3401	76.6333
788.743	37.3236	88.951	79.3469	76.6421
789.225	37.3088	88.9628	79.3568	76.651
789.707	37.2939	88.9744	79.3684	76.6584
790.189	37.2794	88.9862	79.3797	76.6626
790.672	37.2659	88.9988	79.3884	76.6626
791.154	37.2537	89.0121	79.3928	76.6585
791.636	37.2425	89.0257	79.3922	76.6511
792.118	37.2319	89.0388	79.3875	76.6426
792.6	37.2211	89.0505	79.38	76.6352
793.082	37.2095	89.0597	79.3717	76.6307
793.564	37.1969	89.066	79.3641	76.6298
794.046	37.1836	89.0693	79.3578	76.632
794.528	37.1699	89.0702	79.3528	76.6359
795.01	37.1562	89.0697	79.3487	76.6397
795.493	37.1428	89.0692	79.3452	76.642
795.975	37.1294	89.0699	79.3424	76.6422
796.457	37.1159	89.0729	79.3409	76.6405
796.939	37.1018	89.0783	79.3413	76.6379
797.421	37.087	89.086	79.3438	76.6355
797.903	37.0717	89.0952	79.3479	76.6339
798.385	37.0561	89.1049	79.3525	76.6333
798.867	37.0405	89.1141	79.3561	76.6331
799.35	37.0251	89.1227	79.3575	76.6328
799.832	37.01	89.1309	79.3561	76.6319
800.314	36.995	89.1394	79.3523	76.63
800.796	36.98	89.1491	79.3471	76.6274
801.278	36.9652	89.1603	79.342	76.6243
801.76	36.9507	89.1727	79.3381	76.6208
802.242	36.9367	89.1854	79.336	76.617
802.724	36.9231	89.197	79.3356	76.6128
803.207	36.9099	89.2061	79.3361	76.6081
803.689	36.8966	89.2123	79.3367	76.6031
804.171	36.883	89.2156	79.3362	76.5978
804.653	36.8689	89.217	79.3342	76.5927
805.135	36.8544	89.2179	79.3302	76.5882
805.617	36.8399	89.2197	79.3244	76.5843
806.099	36.8259	89.2235	79.3174	76.5811
806.581	36.8126	89.2297	79.31	76.5785
807.063	36.8001	89.2383	79.3033	76.5764
807.545	36.7881	89.2488	79.2981	76.5746
808.028	36.7763	89.2606	79.2951	76.573
808.51	36.7645	89.2733	79.2941	76.5715
808.992	36.7527	89.2861	79.2943	76.5699
809.474	36.7412	89.2985	79.2944	76.568
809.956	36.7302	89.3097	79.293	76.5657
810.438	36.72	89.319	79.2889	76.5631
810.92	36.7105	89.3257	79.2819	76.5603
811.403	36.7012	89.3299	79.2725	76.5579
811.885	36.6918	89.3321	79.262	76.5563
812.367	36.6817	89.3336	79.2519	76.5555
812.849	36.6708	89.3355	79.2437	76.5553
813.331	36.659	89.3389	79.2382	76.5548
813.813	36.6464	89.3443	79.2352	76.5534
814.295	36.6329	89.3509	79.2339	76.5506
814.777	36.6183	89.3577	79.233	76.5465
815.26	36.6023	89.3632	79.2309	76.5418
815.742	36.5845	89.3659	79.226	76.5377
816.224	36.5649	89.3654	79.2173	76.5349
816.706	36.544	89.3619	79.2042	76.534
817.188	36.5224	89.3564	79.1869	76.5343
817.67	36.5011	89.3503	79.1664	76.5349
818.152	36.481	89.3449	79.1444	76.5347
818.634	36.4625	89.3411	79.1229	76.533
819.116	36.4457	89.3389	79.1037	76.5299
819.598	36.4305	89.3381	79.0885	76.5261
820.081	36.4169	89.338	79.0777	76.5229
820.563	36.405	89.3381	79.071	76.5211
821.045	36.3949	89.338	79.0672	76.5207
821.527	36.3867	89.3376	79.0648	76.5208
822.009	36.3803	89.337	79.0628	76.5202
822.491	36.3748	89.3361	79.0602	76.5171
822.973	36.369	89.3346	79.057	76.5107
823.455	36.3613	89.3324	79.0528	76.5008
823.938	36.3505	89.3289	79.0475	76.4882
824.42	36.3353	89.3241	79.0405	76.4742
824.902	36.3156	89.3181	79.0308	76.4603
825.384	36.2914	89.3117	79.0177	76.4473
825.866	36.2633	89.3057	79.0009	76.4356
826.348	36.2319	89.3014	78.9808	76.4249
826.83	36.1979	89.2994	78.9588	76.4146
827.312	36.1613	89.3003	78.9368	76.4042
827.794	36.1226	89.3038	78.9163	76.3932
828.277	36.0818	89.3092	78.8983	76.3813
828.759	36.0391	89.3155	78.8829	76.3685
829.241	35.9947	89.3216	78.8691	76.3548
829.723	35.9489	89.3267	78.8555	76.3405
830.205	35.9015	89.33	78.841	76.3263
830.687	35.8525	89.3314	78.8244	76.3132
831.169	35.8016	89.331	78.8055	76.3026
831.651	35.7485	89.3293	78.7844	76.2958
832.134	35.6931	89.3267	78.7616	76.2935
832.616	35.6355	89.3241	78.7379	76.2958
833.098	35.5761	89.3221	78.7141	76.3015
833.58	35.5151	89.3213	78.6912	76.3082
834.062	35.453	89.3218	78.6702	76.3138
834.544	35.39	89.3237	78.6522	76.3159
835.026	35.3262	89.3263	78.6376	76.3135
835.508	35.2619	89.329	78.6265	76.3068
835.99	35.1974	89.3311	78.6179	76.2976
836.473	35.133	89.332	78.61	76.2883
836.955	35.0692	89.3314	78.6009	76.2815
837.437	35.0068	89.3294	78.589	76.2788
837.919	34.9465	89.3263	78.5739	76.2812
838.401	34.8891	89.3227	78.5563	76.2884
838.883	34.8357	89.319	78.5382	76.2992
839.365	34.7877	89.3158	78.522	76.3123
839.847	34.7466	89.3132	78.51	76.327
840.33	34.7142	89.3114	78.5037	76.343
840.812	34.6923	89.3103	78.5036	76.361
841.294	34.6824	89.3096	78.5087	76.3821
841.776	34.6858	89.3086	78.5179	76.4075
842.258	34.7034	89.3067	78.5298	76.4379
842.74	34.7356	89.3029	78.5433	76.4733
843.222	34.7825	89.2965	78.5581	76.5128
843.704	34.8437	89.287	78.5741	76.5548
844.187	34.9183	89.2746	78.5916	76.5974
844.669	35.0048	89.26	78.6104	76.639
845.151	35.1014	89.2441	78.6304	76.6781
845.633	35.2052	89.2281	78.6506	76.7139
846.115	35.3136	89.2128	78.6704	76.7463
846.597	35.4235	89.1986	78.6887	76.7752
847.079	35.5322	89.1852	78.7051	76.8009
847.561	35.6371	89.1725	78.7194	76.8234
848.043	35.7364	89.1599	78.7319	76.8428
848.525	35.8284	89.1474	78.7432	76.8587
849.008	35.9119	89.1349	78.7536	76.871
849.49	35.986	89.1225	78.763	76.8797
849.972	36.0503	89.11	78.7707	76.8849
850.454	36.1048	89.0968	78.7754	76.8872
850.936	36.1498	89.0823	78.7757	76.887
851.418	36.1864	89.0656	78.7701	76.8852
851.9	36.2154	89.0464	78.7582	76.8823
852.382	36.2379	89.0252	78.7404	76.8788
852.865	36.2545	89.0028	78.7183	76.8748
853.347	36.2657	88.9806	78.6941	76.8703
853.829	36.2718	88.9597	78.6699	76.8649
854.311	36.2731	88.9404	78.6473	76.8584
854.793	36.2699	88.9225	78.6267	76.8503
855.275	36.2628	88.9051	78.6073	76.8405
855.757	36.2523	88.8871	78.5877	76.8288
856.239	36.2391	88.868	78.5664	76.8154
856.721	36.2236	88.8477	78.5423	76.8006
857.204	36.2059	88.827	78.5152	76.7845
857.686	36.186	88.8068	78.4856	76.7674
858.168	36.1642	88.7876	78.4544	76.7496
858.65	36.1406	88.7693	78.4227	76.7312
859.132	36.1158	88.7512	78.3907	76.7126
859.614	36.0903	88.7321	78.3586	76.6943
860.096	36.0647	88.7112	78.3261	76.6772
860.578	36.0394	88.688	78.2932	76.6618
861.061	36.0147	88.6629	78.2598	76.6486
861.543	35.9905	88.6368	78.2264	76.6377
862.025	35.9669	88.6104	78.1934	76.6284
862.507	35.9441	88.5841	78.161	76.6197
862.989	35.9221	88.5576	78.1288	76.6105
863.471	35.9013	88.5301	78.0963	76.5999
863.953	35.8817	88.5007	78.0626	76.5876
864.435	35.8637	88.4688	78.0271	76.5744
864.918	35.8472	88.4345	77.9899	76.5614
865.4	35.8323	88.3985	77.9514	76.5502
865.882	35.8193	88.3618	77.9124	76.5418
866.364	35.8085	88.3251	77.8737	76.537
866.846	35.8006	88.2885	77.8356	76.5353
867.328	35.7959	88.2514	77.7978	76.5358
867.81	35.7949	88.2127	77.7597	76.5375
868.292	35.7975	88.1711	77.7201	76.5392
868.774	35.8033	88.1256	77.6784	76.5406
869.256	35.8115	88.0755	77.6345	76.5417
869.739	35.8217	88.0207	77.5887	76.5425
870.221	35.8332	87.9614	77.5416	76.5432
870.703	35.8457	87.8981	77.4941	76.5434
871.185	35.8591	87.8312	77.4465	76.5425
871.667	35.8732	87.7613	77.3988	76.5397
872.149	35.8876	87.6887	77.3505	76.5345
872.631	35.9021	87.6141	77.3009	76.527
873.114	35.9163	87.5379	77.2495	76.5178
873.596	35.9301	87.4608	77.1962	76.508
874.078	35.9436	87.383	77.1411	76.4985
874.56	35.9572	87.3049	77.0853	76.4902
875.042	35.9715	87.2268	77.0299	76.4831
875.524	35.9867	87.149	76.9757	76.4768
876.006	36.003	87.0719	76.9237	76.4707
876.488	36.0203	86.9959	76.8739	76.464
876.97	36.0379	86.9213	76.8256	76.4563
877.452	36.0553	86.8479	76.7776	76.4475
877.935	36.0718	86.7753	76.7284	76.4374
878.417	36.0868	86.7025	76.6765	76.4262
878.899	36.1001	86.6281	76.6209	76.414
879.381	36.1111	86.5506	76.5613	76.4007
879.863	36.1195	86.4688	76.498	76.3862
880.345	36.1251	86.3816	76.4314	76.3707
880.827	36.1281	86.2883	76.3621	76.3545
881.309	36.1294	86.1888	76.29	76.3382
881.792	36.1301	86.0833	76.215	76.3222
882.274	36.1319	85.9724	76.1365	76.3066
882.756	36.1366	85.8573	76.0541	76.2912
883.238	36.1454	85.7397	75.9684	76.2755
883.72	36.1589	85.621	75.8801	76.2586
884.202	36.177	85.5027	75.791	76.2401
884.684	36.1987	85.3854	75.7029	76.2198
885.166	36.2225	85.2689	75.617	76.1982
885.649	36.2469	85.1525	75.534	76.1764
886.131	36.2706	85.035	75.4538	76.1553
886.613	36.2922	84.9154	75.3757	76.1361
887.095	36.3112	84.7938	75.2994	76.1192
887.577	36.3269	84.6714	75.2247	76.1044
888.059	36.3388	84.5501	75.1525	76.0913
888.541	36.3468	84.4328	75.0841	76.0788
889.023	36.3511	84.3222	75.021	76.0664
889.505	36.3519	84.2204	74.9646	76.0538
889.987	36.3498	84.1286	74.9157	76.0413
890.47	36.3454	84.0473	74.8747	76.0297
890.952	36.3392	83.9767	74.8415	76.0202
891.434	36.3315	83.9167	74.8161	76.014
891.916	36.3222	83.8675	74.7982	76.0118
892.398	36.3115	83.8301	74.7881	76.014
892.88	36.2992	83.8053	74.7861	76.0205
893.362	36.2856	83.7946	74.7925	76.0308
893.845	36.271	83.7989	74.8078	76.044
894.327	36.2558	83.8194	74.8324	76.0596
894.809	36.2403	83.8566	74.8665	76.0768
895.291	36.2246	83.9102	74.9104	76.0953
895.773	36.2085	83.9796	74.9641	76.1149
896.255	36.1917	84.063	75.0269	76.1351
896.737	36.1739	84.158	75.0976	76.1556
897.219	36.155	84.2621	75.1743	76.1763
897.701	36.1348	84.3722	75.255	76.1968
898.183	36.1136	84.4861	75.3371	76.2169
898.666	36.0915	84.6015	75.4188	76.2362
899.148	36.0688	84.717	75.4986	76.2547
899.63	36.0456	84.8311	75.576	76.2719
900.112	36.0218	84.9429	75.6509	76.2876
900.594	35.9977	85.0509	75.7234	76.3013
901.076	35.9734	85.1541	75.7939	76.3128
901.558	35.949	85.252	75.8628	76.3222
902.04	35.9247	85.3448	75.9302	76.3299
902.523	35.9004	85.4335	75.9961	76.3368
903.005	35.8756	85.5193	76.0605	76.344
903.487	35.8501	85.6039	76.1229	76.3524
903.969	35.8233	85.688	76.1829	76.3625
904.451	35.7948	85.7715	76.2394	76.3744
904.933	35.7648	85.8531	76.2915	76.3875
905.415	35.7335	85.9312	76.3381	76.4011
905.897	35.7012	86.0042	76.379	76.4144
906.38	35.6683	86.0708	76.4143	76.4266
906.862	35.635	86.1309	76.4449	76.4373
907.344	35.6015	86.185	76.472	76.446
907.826	35.5675	86.234	76.4968	76.4526
908.308	35.5331	86.2785	76.5196	76.4566
908.79	35.4982	86.3191	76.5402	76.4574
909.272	35.463	86.3558	76.5577	76.4546
909.754	35.4275	86.3888	76.5711	76.4479
910.236	35.392	86.4183	76.5794	76.4377
910.719	35.3563	86.4448	76.5823	76.425
911.201	35.3205	86.4686	76.5801	76.4106
911.683	35.2845	86.4898	76.5733	76.3959
912.165	35.2482	86.5079	76.5623	76.3814
912.647	35.2118	86.5218	76.5474	76.3673
913.129	35.1755	86.5299	76.5283	76.3531
913.611	35.1394	86.5311	76.5048	76.3382
914.093	35.1035	86.5248	76.4769	76.3221
914.576	35.0678	86.5115	76.445	76.3044
915.058	35.032	86.4924	76.41	76.2854
915.54	34.9962	86.4686	76.3731	76.2655
916.022	34.9603	86.4413	76.3352	76.2455
916.504	34.9246	86.4107	76.2965	76.2257
916.986	34.8896	86.3765	76.2569	76.2063
917.468	34.8555	86.3381	76.2157	76.1875
917.95	34.8225	86.2952	76.172	76.169
918.433	34.7905	86.2479	76.1254	76.151
918.915	34.759	86.1972	76.0762	76.1334
919.397	34.7277	86.1443	76.0247	76.1162
919.879	34.6963	86.09	75.972	76.0995
920.361	34.6647	86.0347	75.9188	76.0829
920.843	34.6329	85.9784	75.8656	76.0662
921.325	34.6011	85.9204	75.8126	76.0492
921.807	34.5692	85.8604	75.7598	76.0319
922.289	34.5371	85.7986	75.7071	76.0149
922.771	34.5048	85.7355	75.6543	75.9985
923.254	34.4719	85.672	75.6016	75.9835
923.736	34.4386	85.6094	75.5486	75.9697
924.218	34.4051	85.5481	75.4954	75.9568
924.7	34.3719	85.4887	75.4416	75.9439
925.182	34.3396	85.431	75.3871	75.93
925.664	34.3084	85.375	75.332	75.9146
926.146	34.2785	85.3208	75.277	75.8977
926.628	34.2495	85.2684	75.2227	75.8799
927.111	34.2213	85.2179	75.1698	75.8625
927.593	34.1936	85.169	75.1188	75.8463
928.075	34.1662	85.1208	75.0693	75.8318
928.557	34.1392	85.0723	75.0208	75.8188
929.039	34.1129	85.0225	74.9725	75.8062
929.521	34.0872	84.9708	74.9236	75.7929
930.003	34.0624	84.917	74.8739	75.7779
930.485	34.0381	84.8618	74.8238	75.761
930.967	34.0141	84.8059	74.7739	75.7425
931.45	33.9903	84.7502	74.7248	75.7232
931.932	33.9665	84.6948	74.6768	75.7041
932.414	33.9428	84.6398	74.6295	75.6858
932.896	33.919	84.5847	74.5822	75.6686
933.378	33.895	84.5292	74.5338	75.6523
933.86	33.8704	84.4734	74.4834	75.6368
934.342	33.8449	84.4174	74.4306	75.6221
934.824	33.8181	84.3616	74.3755	75.6081
935.307	33.7898	84.306	74.3186	75.595
935.789	33.7599	84.2502	74.2607	75.5827
936.271	33.7287	84.1933	74.2023	75.5707
936.753	33.6964	84.1345	74.1442	75.5583
937.235	33.6629	84.073	74.0866	75.5446
937.717	33.6283	84.0087	74.0296	75.5288
938.199	33.592	83.9418	73.9728	75.5102
938.681	33.5538	83.8728	73.9156	75.4892
939.163	33.5132	83.8022	73.8571	75.4663
939.646	33.4703	83.73	73.7961	75.4423
940.128	33.425	83.6558	73.7315	75.4181
940.61	33.3774	83.5792	73.6627	75.3942
941.092	33.3279	83.4997	73.5899	75.3706
941.574	33.2763	83.4175	73.5137	75.3473
942.056	33.2226	83.3328	73.4355	75.3238
942.538	33.1668	83.2463	73.3565	75.3001
943.02	33.1087	83.1583	73.2778	75.2763
943.503	33.0486	83.0688	73.1998	75.2528
943.985	32.9866	82.9773	73.1224	75.2299
944.467	32.9232	82.8832	73.0449	75.2082
944.949	32.8588	82.7861	72.9666	75.1877
945.431	32.794	82.6858	72.887	75.1684
945.913	32.7293	82.5828	72.8063	75.1503
946.395	32.6655	82.4777	72.7247	75.1332
946.877	32.6036	82.3712	72.6428	75.1171
947.36	32.5451	82.2638	72.5613	75.1021
947.842	32.4913	82.1556	72.4803	75.0887
948.324	32.444	82.0465	72.4001	75.0772
948.806	32.4044	81.9365	72.3205	75.0679
949.288	32.3735	81.826	72.2414	75.0606
949.77	32.3516	81.7153	72.1629	75.0551
950.252	32.3388	81.6049	72.0851	75.0506
950.734	32.3346	81.4949	72.0082	75.0461
951.216	32.3383	81.385	71.9327	75.0407
951.698	32.3488	81.2743	71.8587	75.0338
952.181	32.3648	81.1617	71.7864	75.025
952.663	32.3848	81.0464	71.7156	75.0146
953.145	32.4073	80.928	71.646	75.0029
953.627	32.4307	80.8068	71.5767	74.9907
954.109	32.4537	80.6836	71.5066	74.9783
954.591	32.4751	80.5595	71.4346	74.966
955.073	32.4945	80.4355	71.3595	74.9536
955.555	32.5115	80.3127	71.2809	74.941
956.038	32.526	80.1918	71.199	74.9275
956.52	32.5377	80.0737	71.115	74.9129
957.002	32.5465	79.9587	71.0307	74.897
957.484	32.5523	79.8472	70.9477	74.8797
957.966	32.5551	79.7391	70.8673	74.8613
958.448	32.5549	79.6338	70.79	74.842
958.93	32.5523	79.5306	70.7154	74.8222
959.412	32.5476	79.4286	70.6427	74.802
959.894	32.5413	79.3272	70.5708	74.7821
960.377	32.5337	79.2263	70.4995	74.7627
960.859	32.5249	79.1266	70.4289	74.7443
961.341	32.5147	79.0292	70.3599	74.7272
961.823	32.5029	78.935	70.2933	74.7112
962.305	32.4896	78.8446	70.2297	74.696
962.787	32.4748	78.7582	70.1692	74.6807
963.269	32.4589	78.6751	70.1111	74.6646
963.751	32.4424	78.5944	70.0542	74.647
964.234	32.4256	78.515	69.9972	74.6276
964.716	32.4089	78.4364	69.9393	74.6067
965.198	32.3922	78.3579	69.8794	74.5849
965.68	32.3756	78.2793	69.8172	74.5633
966.162	32.359	78.2002	69.7525	74.5427
966.644	32.3424	78.1201	69.6855	74.5238
967.126	32.3259	78.0386	69.6164	74.5069
967.608	32.3094	77.9549	69.5455	74.4915
968.091	32.293	77.8687	69.4732	74.477
968.573	32.2766	77.7799	69.4	74.4625
969.055	32.2602	77.6885	69.3261	74.4471
969.537	32.2438	77.5944	69.251	74.4301
970.019	32.2273	77.4977	69.1742	74.4108
970.501	32.2111	77.3981	69.0949	74.389
970.983	32.1951	77.2953	69.0125	74.3648
971.465	32.1794	77.1889	68.9267	74.3383
971.947	32.1639	77.0789	68.8378	74.31
972.43	32.1483	76.9651	68.7467	74.2804
972.912	32.1323	76.8474	68.6539	74.2498
973.394	32.1158	76.7256	68.5596	74.2185
973.876	32.0985	76.5991	68.4632	74.1864
974.358	32.0807	76.4676	68.3637	74.1532
974.84	32.0625	76.3306	68.2598	74.1189
975.322	32.0442	76.1884	68.1508	74.0834
975.804	32.0258	76.0417	68.0369	74.0468
976.287	32.0072	75.8919	67.9193	74.0098
976.769	31.9882	75.7401	67.7998	73.9726
977.251	31.9685	75.5874	67.6802	73.9359
977.733	31.948	75.434	67.5615	73.8995
978.215	31.9269	75.2796	67.4438	73.8634
978.697	31.905	75.1236	67.3262	73.8272
979.179	31.8827	74.9655	67.2076	73.7905
979.661	31.8598	74.8051	67.0867	73.7533
980.143	31.8362	74.6431	66.9634	73.7157
980.625	31.8117	74.4805	66.8381	73.6783
981.108	31.7862	74.3183	66.7121	73.6414
981.59	31.7597	74.1575	66.5872	73.6055
982.072	31.7324	73.9988	66.4651	73.5709
982.554	31.7046	73.8427	66.3472	73.5372
983.036	31.6765	73.6902	66.2345	73.5042
983.518	31.6483	73.542	66.1274	73.4716
984	31.6201	73.3994	66.0256	73.4391
984.482	31.5918	73.2631	65.929	73.4066
984.965	31.5633	73.1337	65.8365	73.3741
985.447	31.5346	73.0108	65.7476	73.3417
985.929	31.506	72.8936	65.6616	73.3097
986.411	31.4776	72.7815	65.5786	73.2782
986.893	31.4494	72.6744	65.4994	73.2477
987.375	31.4216	72.5731	65.4254	73.2187
987.857	31.3938	72.4795	65.3587	73.192
988.339	31.3661	72.3955	65.3008	73.1683
988.822	31.3382	72.3231	65.2531	73.1481
989.304	31.3101	72.2631	65.2156	73.1319
989.786	31.2819	72.2152	65.1876	73.1195
990.268	31.2538	72.1782	65.1677	73.1107
990.75	31.2257	72.1508	65.1549	73.1052
991.232	31.1975	72.1318	65.1486	73.1027
991.714	31.1691	72.1208	65.149	73.1033
992.196	31.1401	72.118	65.1568	73.1069
992.678	31.1103	72.1242	65.1727	73.1138
993.16	31.0797	72.1397	65.1973	73.1241
993.643	31.0486	72.1648	65.2302	73.1373
994.125	31.0172	72.1989	65.2703	73.1529
994.607	30.9857	72.2413	65.3163	73.1702
995.089	30.9544	72.2909	65.367	73.1885
995.571	30.9231	72.3468	65.4212	73.2072
996.053	30.8917	72.4077	65.4785	73.2259
996.535	30.86	72.4724	65.5386	73.2446
997.018	30.828	72.5396	65.6011	73.2633
997.5	30.7958	72.6077	65.6655	73.2824
997.982	30.7637	72.675	65.7304	73.3019
998.464	30.732	72.7402	65.7944	73.3221
998.946	30.7007	72.8023	65.8556	73.3428
999.428	30.6696	72.8602	65.9121	73.3638
999.91	30.6387	72.9131	65.9618	73.3845
1000.39	30.6076	72.9598	66.0035	73.4043
1000.87	30.5763	72.9991	66.0357	73.4221
1001.36	30.5448	73.0294	66.0581	73.4369
1001.84	30.5133	73.0498	66.0707	73.4482
1002.32	30.4817	73.0597	66.074	73.4553
1002.8	30.4502	73.0594	66.0692	73.4582
1003.28	30.4187	73.05	66.0575	73.4573
1003.77	30.387	73.0327	66.04	73.4534
1004.25	30.355	73.0089	66.0177	73.447
1004.73	30.3227	72.9793	65.991	73.4386
1005.21	30.2902	72.9442	65.9601	73.4286
1005.7	30.2577	72.9041	65.9253	73.4171
1006.18	30.2252	72.8593	65.887	73.4042
1006.66	30.1928	72.8106	65.846	73.3899
1007.14	30.1603	72.7591	65.8031	73.3743
1007.62	30.1275	72.7057	65.759	73.3577
1008.11	30.0944	72.6512	65.7142	73.3401
1008.59	30.0611	72.5954	65.6686	73.3216
1009.07	30.0278	72.5382	65.6222	73.3022
1009.55	29.9946	72.4789	65.5747	73.2819
1010.03	29.9617	72.4179	65.5265	73.261
1010.52	29.9291	72.3561	65.4784	73.2399
1011	29.8965	72.2953	65.4317	73.2193
1011.48	29.8635	72.2375	65.3879	73.2
1011.96	29.8299	72.1849	65.3483	73.1827
1012.45	29.7954	72.1385	65.3142	73.168
1012.93	29.76	72.099	65.2861	73.156
1013.41	29.7239	72.0664	65.2647	73.1467
1013.89	29.6872	72.0409	65.2502	73.1401
1014.37	29.6499	72.0226	65.243	73.1361
1014.86	29.6119	72.0124	65.2433	73.1349
1015.34	29.5731	72.0107	65.2507	73.1365
1015.82	29.5334	72.0178	65.2646	73.1413
1016.3	29.4927	72.0331	65.2837	73.1492
1016.78	29.4512	72.0554	65.307	73.1599
1017.27	29.4092	72.0832	65.3337	73.1731
1017.75	29.3668	72.1153	65.3635	73.1881
1018.23	29.3244	72.1513	65.3971	73.2046
1018.71	29.2819	72.1914	65.4354	73.2222
1019.2	29.2392	72.236	65.4793	73.2409
1019.68	29.1963	72.2855	65.5289	73.2608
1020.16	29.153	72.3395	65.5835	73.2822
1020.64	29.1094	72.3967	65.6417	73.3054
1021.12	29.0657	72.4555	65.702	73.3304
1021.61	29.0218	72.5143	65.7631	73.3573
1022.09	28.9779	72.5724	65.8246	73.3862
1022.57	28.9337	72.63	65.8868	73.4169
1023.05	28.8892	72.6884	65.9507	73.4492
1023.53	28.8441	72.7491	66.0172	73.4827
1024.02	28.7984	72.8133	66.087	73.5171
1024.5	28.7523	72.8817	66.1603	73.5519
1024.98	28.7057	72.9539	66.2368	73.5865
1025.46	28.6587	73.0292	66.3159	73.6208
1025.94	28.6113	73.1066	66.3971	73.6549
1026.43	28.5633	73.1855	66.4797	73.6891
1026.91	28.5144	73.2659	66.5635	73.724
1027.39	28.4644	73.3479	66.6482	73.7603
1027.87	28.4134	73.4319	66.7332	73.7986
1028.36	28.3613	73.5179	66.8183	73.8393
1028.84	28.3084	73.6058	66.9032	73.8822
1029.32	28.2548	73.6948	66.9876	73.9266
1029.8	28.2006	73.784	67.0714	73.9716
1030.28	28.1457	73.8723	67.1544	74.0158
1030.77	28.09	73.9587	67.2362	74.058
1031.25	28.0334	74.0424	67.316	74.0971
1031.73	27.9757	74.1227	67.3927	74.1327
1032.21	27.917	74.1995	67.4655	74.1649
1032.69	27.8575	74.2726	67.5338	74.1944
1033.18	27.7971	74.3424	67.5978	74.2222
1033.66	27.736	74.409	67.6582	74.2496
1034.14	27.6741	74.4725	67.7161	74.2776
1034.62	27.6112	74.5328	67.7723	74.3067
1035.11	27.5474	74.5891	67.8272	74.3371
1035.59	27.4828	74.6409	67.8805	74.3682
1036.07	27.4178	74.6875	67.9315	74.3995
1036.55	27.3525	74.7289	67.9792	74.4302
1037.03	27.2873	74.7657	68.023	74.4599
1037.52	27.2222	74.7987	68.063	74.4881
1038	27.1572	74.8293	68.0996	74.5147
1038.48	27.0921	74.8583	68.1334	74.5395
1038.96	27.0263	74.8861	68.165	74.5623
1039.44	26.9598	74.9125	68.1944	74.583
1039.93	26.8925	74.9368	68.2215	74.6017
1040.41	26.8245	74.9585	68.246	74.6186
1040.89	26.7559	74.9772	68.2682	74.6342
1041.37	26.687	74.9938	68.2888	74.6494
1041.85	26.6179	75.0092	68.3093	74.665
1042.34	26.5486	75.0251	68.3311	74.6816
1042.82	26.4792	75.0428	68.3554	74.6998
1043.3	26.4097	75.063	68.3831	74.7197
1043.78	26.3402	75.0861	68.4141	74.741
1044.27	26.2708	75.1119	68.4478	74.7636
1044.75	26.2014	75.1403	68.4835	74.7871
1045.23	26.1319	75.171	68.5207	74.8117
1045.71	26.0621	75.2039	68.5589	74.8372
1046.19	25.9916	75.2386	68.5984	74.8638
1046.68	25.9202	75.2748	68.639	74.8912
1047.16	25.8479	75.3117	68.6807	74.9192
1047.64	25.7747	75.3487	68.7231	74.9474
1048.12	25.7009	75.3849	68.766	74.9753
1048.6	25.6268	75.4201	68.8089	75.0027
1049.09	25.5524	75.4544	68.8515	75.0295
1049.57	25.4779	75.4881	68.894	75.0561
1050.05	25.4032	75.5218	68.9364	75.0827
1050.53	25.328	75.5558	68.9791	75.1096
1051.02	25.2523	75.5904	69.022	75.137
1051.5	25.176	75.6255	69.0653	75.165
1051.98	25.0992	75.6611	69.1088	75.1938
1052.46	25.022	75.6977	69.1528	75.2233
1052.94	24.9445	75.7356	69.1975	75.2536
1053.42	24.8667	75.7755	69.2435	75.2848
1053.91	24.7886	75.8175	69.2914	75.3168
1054.39	24.7101	75.8617	69.3416	75.3493
1054.87	24.6313	75.9075	69.3947	75.3822
1055.35	24.5522	75.9543	69.4507	75.4152
1055.84	24.4731	76.0017	69.5098	75.4484
1056.32	24.3941	76.0499	69.5721	75.4822
1056.8	24.3152	76.0997	69.6379	75.5174
1057.28	24.2365	76.1527	69.7074	75.5547
1057.76	24.1578	76.2103	69.7809	75.5947
1058.25	24.0789	76.2738	69.8586	75.6378
1058.73	23.9998	76.3439	69.9406	75.6838
1059.21	23.9206	76.4207	70.0271	75.7322
1059.69	23.8413	76.5041	70.1181	75.7826
1060.17	23.7619	76.5939	70.2135	75.8345
1060.66	23.6825	76.6901	70.3135	75.8878
1061.14	23.6029	76.7927	70.4176	75.9425
1061.62	23.5229	76.9015	70.5255	75.9985
1062.1	23.4425	77.016	70.6363	76.0555
1062.59	23.3617	77.1348	70.7488	76.1131
1063.07	23.2807	77.2563	70.8621	76.1703
1063.55	23.1998	77.3787	70.9755	76.2264
1064.03	23.1194	77.5006	71.0886	76.2807
1064.51	23.0398	77.6207	71.2015	76.3333
1065	22.9612	77.7388	71.3143	76.3845
1065.48	22.8836	77.8545	71.4272	76.4351
1065.96	22.8069	77.9677	71.5398	76.4859
1066.44	22.7312	78.0779	71.6516	76.5369
1066.92	22.6565	78.1845	71.7613	76.5879
1067.41	22.583	78.287	71.868	76.6381
1067.89	22.5107	78.3849	71.9709	76.6868
1068.37	22.4397	78.4783	72.0697	76.7335
1068.85	22.3699	78.5678	72.1647	76.7783
1069.34	22.3013	78.654	72.2567	76.8221
1069.82	22.2336	78.7378	72.3466	76.8659
1070.3	22.167	78.8196	72.4356	76.9112
1070.78	22.1015	78.8994	72.5245	76.9586
1071.26	22.0376	78.9775	72.6141	77.0083
1071.75	21.9756	79.0542	72.705	77.0599
1072.23	21.9157	79.1304	72.7975	77.1128
1072.71	21.8583	79.2073	72.8919	77.1659
1073.19	21.8033	79.2865	72.9882	77.2191
1073.67	21.751	79.3694	73.0866	77.2724
1074.16	21.7014	79.4568	73.1869	77.3261
1074.64	21.6547	79.5486	73.2891	77.3808
1075.12	21.6111	79.644	73.3929	77.4368
1075.6	21.5708	79.7416	73.4983	77.4941
1076.09	21.5338	79.8397	73.6048	77.5525
1076.57	21.5001	79.9369	73.7121	77.6115
1077.05	21.4692	80.0322	73.8194	77.6706
1077.53	21.4411	80.1251	73.9262	77.7297
1078.01	21.4155	80.2159	74.0318	77.7888
1078.49	21.3925	80.3049	74.1356	77.8483
1078.98	21.3725	80.3928	74.2373	77.9082
1079.46	21.3558	80.4805	74.3371	77.9684
1079.94	21.3428	80.5684	74.4353	78.0283
1080.42	21.3336	80.657	74.5322	78.087
1080.91	21.3282	80.7464	74.6282	78.1439
1081.39	21.3267	80.8364	74.7237	78.1986
1081.87	21.3288	80.9268	74.8188	78.2513
1082.35	21.3346	81.0173	74.9137	78.3028
1082.83	21.3441	81.1076	75.0084	78.3543
1083.32	21.3573	81.1974	75.103	78.4072
1083.8	21.3743	81.2866	75.1975	78.4625
1084.28	21.3949	81.3752	75.2916	78.5207
1084.76	21.4189	81.4627	75.385	78.5818
1085.24	21.4464	81.549	75.4774	78.6454
1085.73	21.4772	81.6335	75.5685	78.7109
1086.21	21.5113	81.716	75.6585	78.7777
1086.69	21.5491	81.7965	75.7476	78.8454
1087.17	21.5906	81.8751	75.8366	78.9141
1087.65	21.6359	81.9524	75.926	78.9837
1088.14	21.6849	82.0289	76.0165	79.0541
1088.62	21.7373	82.1052	76.1085	79.1253
1089.1	21.793	82.1818	76.202	79.1971
1089.58	21.8518	82.259	76.2972	79.2695
1090.07	21.9135	82.3368	76.3941	79.3424
1090.55	21.9784	82.4154	76.4929	79.4159
1091.03	22.0465	82.495	76.5938	79.4901
1091.51	22.1179	82.5755	76.6968	79.5652
1091.99	22.1925	82.6566	76.8015	79.6411
1092.48	22.2701	82.7381	76.9073	79.7177
1092.96	22.3505	82.8192	77.0131	79.7947
1093.44	22.4335	82.8992	77.1179	79.8719
1093.92	22.5191	82.9777	77.2213	79.9492
1094.4	22.6073	83.0546	77.3234	80.0268
1094.89	22.6981	83.1309	77.4254	80.1051
1095.37	22.7915	83.2079	77.5287	80.1848
1095.85	22.8876	83.2875	77.6351	80.2666
1096.33	22.9861	83.3716	77.7456	80.3508
1096.82	23.0869	83.4614	77.8609	80.4378
1097.3	23.1897	83.5576	77.9806	80.5275
1097.78	23.2944	83.6603	78.1041	80.6196
1098.26	23.4009	83.7686	78.2306	80.7135
1098.74	23.509	83.8815	78.3592	80.8084
1099.23	23.6184	83.9977	78.4896	80.9033
1099.71	23.729	84.1159	78.6215	80.9972
1100.19	23.8406	84.2347	78.7546	81.089
1100.67	23.9532	84.3528	78.8883	81.1778
1101.15	24.0667	84.4685	79.0214	81.2628
1101.64	24.1811	84.5805	79.1523	81.3436
1102.12	24.2964	84.6869	79.2791	81.42
1102.6	24.4125	84.7864	79.3996	81.4918
1103.08	24.5292	84.8774	79.5118	81.5592
1103.57	24.6461	84.9588	79.6139	81.622
1104.05	24.763	85.0295	79.7047	81.6802
1104.53	24.8797	85.0889	79.7835	81.7337
1105.01	24.9962	85.1372	79.8504	81.7825
1105.49	25.1126	85.1749	79.9065	81.8268
1105.98	25.2291	85.2035	79.9532	81.8672
1106.46	25.3456	85.2251	79.9929	81.9045
1106.94	25.462	85.2423	80.0282	81.9397
1107.42	25.5781	85.2576	80.0613	81.9737
1107.9	25.6937	85.2735	80.0942	82.0072
1108.39	25.8085	85.2919	80.1287	82.0407
1108.87	25.9225	85.3138	80.1659	82.0743
1109.35	26.0358	85.3402	80.2066	82.1084
1109.83	26.1485	85.3713	80.2519	82.1429
1110.32	26.2604	85.4077	80.3029	82.178
1110.8	26.3716	85.4497	80.3604	82.2142
1111.28	26.4819	85.4979	80.4255	82.2515
1111.76	26.5912	85.5527	80.4985	82.2905
1112.24	26.6992	85.6145	80.5789	82.3311
1112.72	26.8061	85.6831	80.6659	82.3735
1113.21	26.9118	85.7581	80.7577	82.4175
1113.69	27.0164	85.8386	80.8526	82.463
1114.17	27.1198	85.9234	80.949	82.5099
1114.65	27.222	86.0112	81.0455	82.5584
1115.14	27.3229	86.1006	81.1416	82.6082
1115.62	27.4224	86.1908	81.2373	82.6597
1116.1	27.5205	86.2812	81.3333	82.7128
1116.58	27.6173	86.3717	81.4307	82.7676
1117.07	27.7128	86.4629	81.5307	82.8239
1117.55	27.8072	86.5556	81.6344	82.8815
1118.03	27.9003	86.6512	81.7426	82.9402
1118.51	27.9921	86.7507	81.8556	82.9997
1118.99	28.0826	86.8549	81.9729	83.0592
1119.47	28.1716	86.9641	82.0937	83.1185
1119.96	28.2592	87.0779	82.2171	83.1771
1120.44	28.3454	87.1956	82.3418	83.2346
1120.92	28.4304	87.3164	82.4674	83.2912
1121.4	28.514	87.4395	82.5937	83.347
1121.89	28.5962	87.5641	82.7209	83.4029
1122.37	28.6767	87.69	82.8491	83.4594
1122.85	28.7555	87.8168	82.9785	83.5173
1123.33	28.8326	87.944	83.1088	83.577
1123.81	28.9082	88.0712	83.2392	83.6385
1124.3	28.9825	88.1977	83.3686	83.7016
1124.78	29.0558	88.3231	83.4964	83.7656
1125.26	29.1282	88.4471	83.6222	83.8297
1125.74	29.1996	88.5698	83.7464	83.8932
1126.22	29.2702	88.6917	83.8698	83.9558
1126.71	29.3397	88.8132	83.9936	84.0173
1127.19	29.4083	88.935	84.1186	84.0777
1127.67	29.4764	89.0571	84.2449	84.1375
1128.15	29.5441	89.1794	84.372	84.1966
1128.63	29.6118	89.3012	84.4985	84.2551
1129.12	29.6796	89.4218	84.6229	84.3127
1129.6	29.7472	89.5406	84.7438	84.3689
1130.08	29.8145	89.6572	84.8608	84.4232
1130.56	29.8809	89.7716	84.9737	84.4751
1131.05	29.9462	89.8839	85.0834	84.5243
1131.53	30.0103	89.9946	85.1911	84.571
1132.01	30.0732	90.1038	85.2976	84.6155
1132.49	30.1352	90.2116	85.4036	84.6585
1132.97	30.1965	90.3175	85.5091	84.7006
1133.46	30.2571	90.4212	85.6133	84.7426
1133.94	30.3168	90.5222	85.7151	84.7845
1134.42	30.3758	90.6202	85.8133	84.8263
1134.9	30.4338	90.7149	85.9066	84.8674
1135.38	30.4909	90.8059	85.9941	84.9069
1135.87	30.5471	90.8926	86.075	84.9436
1136.35	30.6026	90.9745	86.1489	84.9764
1136.83	30.6575	91.0505	86.2154	85.0044
1137.31	30.7115	91.1193	86.2741	85.0269
1137.8	30.7648	91.1799	86.3247	85.0438
1138.28	30.8173	91.2311	86.3668	85.0553
1138.76	30.8688	91.2722	86.4	85.0618
1139.24	30.9197	91.3031	86.4242	85.0639
1139.72	30.9701	91.3239	86.4393	85.0623
1140.21	31.0202	91.3349	86.4454	85.0576
1140.69	31.0702	91.3369	86.4428	85.0502
1141.17	31.1201	91.3302	86.4317	85.0405
1141.65	31.1698	91.315	86.4124	85.0286
1142.13	31.2191	91.2915	86.385	85.0144
1142.62	31.2681	91.2596	86.3496	84.9978
1143.1	31.3168	91.2193	86.3062	84.9785
1143.58	31.3651	91.1706	86.2549	84.9564
1144.06	31.4132	91.1141	86.1961	84.9312
1144.55	31.461	91.0504	86.1306	84.9032
1145.03	31.5085	90.9806	86.0593	84.8724
1145.51	31.5556	90.9061	85.9837	84.8395
1145.99	31.6022	90.8281	85.9051	84.8049
1146.47	31.6485	90.7479	85.8249	84.7694
1146.96	31.6945	90.6664	85.7443	84.7336
1147.44	31.7404	90.5844	85.6639	84.698
1147.92	31.7862	90.5025	85.5842	84.6631
1148.4	31.8318	90.4206	85.5051	84.6291
1148.88	31.877	90.3388	85.4267	84.5961
1149.37	31.9217	90.2568	85.3485	84.5641
1149.85	31.9657	90.1745	85.2705	84.533
1150.33	32.0091	90.092	85.1928	84.5028
1150.81	32.0522	90.0097	85.1159	84.4735
1151.3	32.095	89.9284	85.0408	84.4453
1151.78	32.1379	89.8497	84.9688	84.4186
1152.26	32.1806	89.7754	84.902	84.394
1152.74	32.2229	89.7075	84.8421	84.3722
1153.22	32.2646	89.6478	84.7908	84.3537
1153.7	32.3053	89.598	84.7497	84.3392
1154.19	32.3448	89.559	84.7196	84.329
1154.67	32.3834	89.5314	84.7008	84.3233
1155.15	32.421	89.5154	84.6934	84.3221
1155.63	32.4577	89.5112	84.6975	84.3256
1156.12	32.4935	89.519	84.7132	84.3342
1156.6	32.5281	89.5393	84.7408	84.3484
1157.08	32.5614	89.5726	84.7808	84.3684
1157.56	32.5931	89.6196	84.8336	84.3947
1158.04	32.6233	89.6808	84.8993	84.4272
1158.53	32.652	89.7567	84.9782	84.4656
1159.01	32.6795	89.8473	85.0701	84.5093
1159.49	32.7062	89.9527	85.1751	84.5577
1159.97	32.732	90.0724	85.2931	84.6102
1160.45	32.7571	90.2058	85.424	84.6667
1160.94	32.7814	90.3518	85.5676	84.727
1161.42	32.805	90.5094	85.7233	84.7913
1161.9	32.8279	90.6769	85.8903	84.8595
1162.38	32.8503	90.8531	86.0669	84.9314
1162.87	32.8724	91.0365	86.2512	85.0062
1163.35	32.8942	91.2257	86.4409	85.083
1163.83	32.9157	91.4195	86.6341	85.1606
1164.31	32.9369	91.6167	86.8286	85.2377
1164.79	32.9576	91.8158	87.0232	85.3133
1165.28	32.9777	92.0155	87.2164	85.3866
1165.76	32.9974	92.2139	87.4075	85.4568
1166.24	33.0166	92.4098	87.5957	85.5234
1166.72	33.0356	92.6016	87.7805	85.5861
1167.2	33.0544	92.7886	87.9611	85.6447
1167.69	33.0727	92.9701	88.1371	85.6996
1168.17	33.0903	93.1459	88.308	85.751
1168.65	33.1067	93.3161	88.4731	85.7995
1169.13	33.1217	93.4806	88.632	85.8457
1169.62	33.135	93.6394	88.7845	85.8901
1170.1	33.1466	93.7922	88.9305	85.9329
1170.58	33.1564	93.939	89.07	85.9738
1171.06	33.1646	94.0797	89.2032	86.0126
1171.54	33.171	94.2143	89.3303	86.0487
1172.03	33.1755	94.343	89.4518	86.0818
1172.51	33.1781	94.466	89.5675	86.1117
1172.99	33.1786	94.5837	89.6777	86.1385
1173.47	33.1773	94.6964	89.7819	86.1624
1173.95	33.1741	94.8044	89.88	86.1833
1174.44	33.1694	94.9079	89.9717	86.2014
1174.92	33.1631	95.0072	90.0572	86.2162
1175.4	33.1551	95.1025	90.137	86.2277
1175.88	33.1453	95.1937	90.2117	86.2356
1176.37	33.1336	95.2809	90.2823	86.2402
1176.85	33.12	95.3636	90.3496	86.2418
1177.33	33.1047	95.4419	90.4139	86.2412
1177.81	33.0879	95.5156	90.4753	86.2391
1178.29	33.0698	95.5849	90.533	86.2359
1178.78	33.0504	95.65	90.5864	86.232
1179.26	33.0297	95.7116	90.6343	86.2271
1179.74	33.0073	95.7699	90.676	86.2208
1180.22	32.983	95.8252	90.711	86.2125
1180.7	32.9568	95.8771	90.7393	86.2017
1181.19	32.9288	95.925	90.7612	86.1879
1181.67	32.8991	95.9681	90.7772	86.171
1182.15	32.868	96.0053	90.7878	86.151
1182.63	32.8357	96.036	90.7935	86.1281
1183.12	32.8022	96.0598	90.7941	86.1023
1183.6	32.7674	96.0764	90.7895	86.0739
1184.08	32.7312	96.0858	90.7789	86.0429
1184.56	32.6935	96.0877	90.7615	86.0092
1185.04	32.6546	96.082	90.7366	85.9731
1185.53	32.6145	96.0684	90.7033	85.9345
1186.01	32.5737	96.0467	90.6614	85.8939
1186.49	32.5324	96.0171	90.6109	85.8516
1186.97	32.4907	95.9799	90.5524	85.808
1187.45	32.4489	95.936	90.4867	85.7637
1187.94	32.4072	95.886	90.415	85.719
1188.42	32.3657	95.8307	90.3383	85.674
1188.9	32.3249	95.7705	90.2573	85.6285
1189.38	32.2852	95.7055	90.1725	85.5824
1189.86	32.247	95.6358	90.0842	85.5353
1190.35	32.2104	95.5615	89.9928	85.4872
1190.83	32.1756	95.4832	89.8987	85.4382
1191.31	32.1425	95.4014	89.8029	85.389
1191.79	32.1114	95.3175	89.7065	85.3405
1192.28	32.0824	95.2325	89.611	85.2937
1192.76	32.0559	95.1478	89.5179	85.2497
1193.24	32.0324	95.0646	89.4287	85.2091
1193.72	32.0125	94.9842	89.3446	85.1726
1194.2	31.9964	94.9081	89.2666	85.1401
1194.68	31.9843	94.8377	89.1957	85.1116
1195.17	31.9764	94.7746	89.1323	85.087
1195.65	31.9723	94.72	89.0769	85.0658
1196.13	31.9721	94.675	89.0298	85.0478
1196.61	31.9757	94.6399	88.991	85.0327
1197.1	31.983	94.6143	88.9606	85.0201
1197.58	31.994	94.5977	88.9383	85.0097
1198.06	32.0085	94.5889	88.9241	85.0013
1198.54	32.0258	94.5871	88.9179	84.995
1199.02	32.0456	94.5916	88.9196	84.9908
1199.51	32.0671	94.6024	88.9289	84.9891
1199.99	32.0898	94.6195	88.9456	84.9902
1200.47	32.1132	94.6432	88.9694	84.9943
1200.95	32.1369	94.674	88.9995	85.0013
1201.43	32.1604	94.7121	89.0353	85.011
1201.92	32.1836	94.7575	89.0761	85.0228
1202.4	32.2059	94.8097	89.1212	85.0358
1202.88	32.227	94.8679	89.1698	85.0494
1203.36	32.2467	94.9308	89.221	85.063
1203.85	32.2648	94.9969	89.2738	85.0761
1204.33	32.2814	95.0647	89.3271	85.0883
1204.81	32.2966	95.1326	89.3797	85.0993
1205.29	32.3104	95.1995	89.4306	85.1089
1205.77	32.3228	95.2644	89.4789	85.1168
1206.26	32.3338	95.3268	89.5239	85.1227
1206.74	32.3433	95.3863	89.5653	85.1264
1207.22	32.351	95.4424	89.6028	85.1276
1207.7	32.3571	95.4946	89.6363	85.1265
1208.18	32.3618	95.5423	89.6654	85.123
1208.67	32.3651	95.5849	89.6898	85.1172
1209.15	32.3672	95.6218	89.709	85.1093
1209.63	32.3684	95.6528	89.7227	85.0992
1210.11	32.3685	95.6777	89.7305	85.087
1210.6	32.3676	95.6964	89.7322	85.0723
1211.08	32.3655	95.7088	89.7279	85.0552
1211.56	32.3624	95.7149	89.7174	85.0354
1212.04	32.3583	95.7146	89.7007	85.013
1212.52	32.3534	95.708	89.678	84.9881
1213.01	32.3476	95.6955	89.6494	84.9612
1213.49	32.3411	95.6776	89.6154	84.9326
1213.97	32.3336	95.6551	89.5767	84.903
1214.45	32.3251	95.6288	89.5339	84.8729
1214.93	32.3156	95.5991	89.4879	84.8426
1215.42	32.3054	95.5661	89.4392	84.8124
1215.9	32.2949	95.5294	89.388	84.7822
1216.38	32.2844	95.4886	89.3344	84.7517
1216.86	32.2743	95.4433	89.2781	84.7209
1217.35	32.2645	95.3934	89.2192	84.6896
1217.83	32.255	95.3395	89.1578	84.6578
1218.31	32.2456	95.2823	89.0945	84.6259
1218.79	32.2361	95.2227	89.0299	84.5941
1219.27	32.2263	95.1612	88.9646	84.5626
1219.76	32.2165	95.0983	88.8987	84.5316
1220.24	32.2066	95.0337	88.8322	84.5011
1220.72	32.1969	94.9672	88.7647	84.4712
1221.2	32.1872	94.899	88.6955	84.442
1221.68	32.1776	94.8295	88.6249	84.4138
1222.17	32.1677	94.7597	88.5533	84.3869
1222.65	32.1574	94.6909	88.4821	84.3616
1223.13	32.1467	94.6246	88.413	84.3381
1223.61	32.1358	94.5623	88.3484	84.3165
1224.09	32.1246	94.5052	88.2899	84.2965
1224.58	32.1133	94.454	88.239	84.2781
1225.06	32.1019	94.4095	88.1961	84.261
1225.54	32.0901	94.3723	88.1612	84.2452
1226.02	32.078	94.3424	88.1332	84.2311
1226.51	32.0653	94.3197	88.1108	84.219
1226.99	32.0523	94.3038	88.0925	84.2089
1227.47	32.0391	94.2935	88.0768	84.201
1227.95	32.0259	94.2874	88.0627	84.1949
1228.43	32.0129	94.2841	88.0494	84.1902
1228.92	32.0002	94.2823	88.0368	84.1862
1229.4	31.9876	94.2809	88.0249	84.1827
1229.88	31.9749	94.2794	88.014	84.1795
1230.36	31.9622	94.2775	88.0043	84.1768
1230.84	31.9494	94.2752	87.996	84.1747
1231.33	31.9368	94.2723	87.9889	84.1732
1231.81	31.9246	94.2691	87.9827	84.1719
1232.29	31.9129	94.2655	87.977	84.1705
1232.77	31.9018	94.262	87.9717	84.1682
1233.26	31.8912	94.2591	87.967	84.1647
1233.74	31.8809	94.2574	87.9631	84.1596
1234.22	31.8707	94.2576	87.9606	84.1532
1234.7	31.8607	94.2601	87.9599	84.1459
1235.18	31.8509	94.265	87.9613	84.1384
1235.66	31.8414	94.272	87.9646	84.1315
1236.15	31.8322	94.2805	87.9693	84.1256
1236.63	31.8233	94.29	87.9747	84.1208
1237.11	31.8145	94.3001	87.9803	84.1174
1237.59	31.8054	94.3105	87.9854	84.1149
1238.08	31.7959	94.3211	87.9901	84.1132
1238.56	31.786	94.332	87.9942	84.1119
1239.04	31.7756	94.3431	87.9981	84.1105
1239.52	31.7649	94.3543	88.0019	84.1089
1240	31.754	94.3652	88.0057	84.1067
1240.49	31.743	94.3758	88.0093	84.104
1240.97	31.7318	94.3857	88.0127	84.1008
1241.45	31.7203	94.3948	88.0153	84.0975
1241.93	31.7086	94.403	88.0168	84.0943
1242.41	31.6966	94.4102	88.0168	84.0913
1242.9	31.6845	94.4162	88.0152	84.0886
1243.38	31.6724	94.4209	88.0119	84.0858
1243.86	31.6602	94.4241	88.0066	84.0822
1244.34	31.6479	94.4253	87.9994	84.0774
1244.83	31.6351	94.4244	87.9901	84.0707
1245.31	31.6219	94.4209	87.9784	84.062
1245.79	31.6082	94.4145	87.9642	84.0512
1246.27	31.594	94.4048	87.9472	84.0389
1246.75	31.5797	94.3916	87.9271	84.0253
1247.24	31.5654	94.3749	87.904	84.0112
1247.72	31.5514	94.3552	87.8783	83.9967
1248.2	31.5378	94.3332	87.8505	83.9821
1248.68	31.5245	94.3097	87.8213	83.9673
1249.16	31.5113	94.2853	87.7916	83.9525
1249.65	31.4983	94.2602	87.7618	83.9377
1250.13	31.4856	94.2344	87.732	83.923
1250.61	31.4733	94.207	87.7022	83.9085
1251.09	31.4616	94.1773	87.6717	83.8943
1251.58	31.4505	94.1447	87.6399	83.8804
1252.06	31.4398	94.1088	87.6063	83.8666
1252.54	31.4293	94.0702	87.5705	83.8527
1253.02	31.4186	94.0294	87.5327	83.8387
1253.5	31.4077	93.9874	87.4934	83.8244
1253.99	31.3964	93.9447	87.4532	83.8099
1254.47	31.3849	93.9017	87.4129	83.7954
1254.95	31.3735	93.8584	87.3731	83.7811
1255.43	31.3623	93.8148	87.3342	83.7673
1255.91	31.3514	93.7709	87.2966	83.7542
1256.4	31.3407	93.7272	87.2604	83.7422
1256.88	31.3303	93.6843	87.2258	83.7315
1257.36	31.3198	93.6431	87.1927	83.7223
1257.84	31.3094	93.6042	87.1614	83.7147
1258.33	31.2989	93.5684	87.1323	83.7087
1258.81	31.2885	93.5362	87.106	83.704
1259.29	31.2779	93.5079	87.0831	83.7003
1259.77	31.2671	93.4838	87.0642	83.6973
1260.25	31.256	93.4641	87.0498	83.6947
1260.73	31.2445	93.4491	87.04	83.6924
1261.22	31.2324	93.4388	87.0347	83.6905
1261.7	31.22	93.433	87.0334	83.6895
1262.18	31.2074	93.4312	87.0353	83.6897
1262.66	31.1947	93.4326	87.04	83.6915
1263.15	31.182	93.4366	87.0468	83.6951
1263.63	31.1692	93.4426	87.0553	83.7003
1264.11	31.1564	93.4504	87.0654	83.7067
1264.59	31.1433	93.4598	87.0767	83.7136
1265.07	31.13	93.4709	87.089	83.7205
1265.56	31.1164	93.4838	87.102	83.7267
1266.04	31.1027	93.4983	87.1154	83.7321
1266.52	31.0889	93.5143	87.129	83.7364
1267	31.0752	93.5316	87.1426	83.74
1267.48	31.0614	93.5499	87.1563	83.7432
1267.97	31.0477	93.5686	87.1699	83.7464
1268.45	31.0339	93.5872	87.1832	83.7496
1268.93	31.0202	93.6051	87.1958	83.7529
1269.41	31.0067	93.6215	87.2073	83.7561
1269.9	30.9936	93.6359	87.2172	83.7592
1270.38	30.981	93.6481	87.2254	83.762
1270.86	30.9686	93.6581	87.2323	83.7643
1271.34	30.9564	93.6662	87.2381	83.766
1271.82	30.9442	93.6727	87.2434	83.767
1272.31	30.9317	93.678	87.2486	83.7671
1272.79	30.9191	93.682	87.2537	83.766
1273.27	30.9065	93.6844	87.2583	83.7636
1273.75	30.8943	93.6846	87.2619	83.7596
1274.23	30.8825	93.6823	87.264	83.7544
1274.72	30.8714	93.6777	87.2646	83.7483
1275.2	30.8606	93.6716	87.264	83.7419
1275.68	30.85	93.6655	87.2631	83.736
1276.16	30.8393	93.661	87.2628	83.7312
1276.64	30.8281	93.66	87.2642	83.7278
1277.13	30.8164	93.6638	87.268	83.7257
1277.61	30.8042	93.6731	87.2745	83.7249
1278.09	30.7914	93.6883	87.2838	83.7247
1278.57	30.7779	93.7091	87.2956	83.725
1279.06	30.7639	93.7351	87.3097	83.7255
1279.54	30.7492	93.7652	87.3258	83.7259
1280.02	30.7338	93.7983	87.3431	83.7262
1280.5	30.718	93.8329	87.3609	83.7261
1280.98	30.702	93.8672	87.3778	83.7252
1281.47	30.686	93.8992	87.3925	83.7231
1281.95	30.6701	93.9272	87.4033	83.7193
1282.43	30.6544	93.9498	87.4089	83.7134
1282.91	30.6387	93.9661	87.4083	83.7053
1283.39	30.6227	93.9758	87.401	83.695
1283.88	30.6064	93.9788	87.3869	83.6827
1284.36	30.5896	93.9755	87.3663	83.6685
1284.84	30.5727	93.9659	87.3395	83.6525
1285.32	30.556	93.9502	87.3071	83.6349
1285.81	30.5398	93.9284	87.2699	83.6158
1286.29	30.5241	93.9009	87.2287	83.5957
1286.77	30.5091	93.8684	87.1845	83.5747
1287.25	30.4945	93.8314	87.1382	83.5537
1287.73	30.48	93.7907	87.0906	83.5328
1288.22	30.4654	93.7468	87.0422	83.5123
1288.7	30.4504	93.6998	86.9928	83.4922
1289.18	30.4351	93.6495	86.9419	83.472
1289.66	30.4195	93.5957	86.889	83.4511
1290.14	30.4036	93.5388	86.8338	83.4293
1290.63	30.3875	93.4791	86.7764	83.4067
1291.11	30.3711	93.4179	86.7175	83.3838
1291.59	30.3546	93.3562	86.6579	83.3612
1292.07	30.338	93.2952	86.5986	83.3398
1292.56	30.3214	93.2357	86.5402	83.3202
1293.04	30.305	93.178	86.483	83.3026
1293.52	30.2887	93.1219	86.4272	83.2866
1294	30.2726	93.0674	86.3727	83.2717
1294.48	30.2564	93.0142	86.3196	83.2573
1294.97	30.2401	92.9624	86.2681	83.2427
1295.45	30.2236	92.9118	86.2183	83.2276
1295.93	30.2067	92.8624	86.1705	83.2116
1296.41	30.1896	92.8135	86.1244	83.1947
1296.89	30.1722	92.7645	86.0794	83.1769
1297.38	30.1546	92.7146	86.0346	83.1581
1297.86	30.1367	92.6635	85.9891	83.1387
1298.34	30.1184	92.6109	85.9421	83.119
1298.82	30.0995	92.5573	85.8938	83.0994
1299.31	30.08	92.503	85.8441	83.0806
1299.79	30.06	92.4484	85.7937	83.0627
1300.27	30.0397	92.3936	85.7432	83.0461
1300.75	30.0191	92.3383	85.693	83.0305
1301.23	29.9985	92.2825	85.6434	83.0157
1301.71	29.978	92.226	85.5942	83.0014
1302.2	29.9574	92.1692	85.5453	82.9873
1302.68	29.9366	92.1129	85.4965	82.9737
1303.16	29.9156	92.0578	85.4479	82.9605
1303.64	29.8943	92.0045	85.3993	82.948
1304.13	29.8728	91.9526	85.3508	82.936
1304.61	29.8511	91.9013	85.3021	82.924
1305.09	29.8294	91.8491	85.2529	82.9115
1305.57	29.8076	91.7946	85.2028	82.8976
1306.05	29.7855	91.7369	85.1515	82.8821
1306.54	29.763	91.6757	85.099	82.8649
1307.02	29.7399	91.6117	85.0453	82.8468
1307.5	29.716	91.5463	84.9911	82.8285
1307.98	29.6913	91.4811	84.9372	82.8114
1308.46	29.6657	91.4178	84.8844	82.7963
1308.95	29.6392	91.3577	84.8339	82.7838
1309.43	29.6121	91.3019	84.7869	82.7742
1309.91	29.5843	91.2511	84.7443	82.7673
1310.39	29.5563	91.2061	84.7072	82.763
1310.88	29.5283	91.1672	84.6763	82.761
1311.36	29.5008	91.1349	84.6521	82.7614
1311.84	29.4744	91.1095	84.6345	82.7641
1312.32	29.4493	91.0912	84.6234	82.769
1312.8	29.4258	91.0798	84.6181	82.7759
1313.29	29.4039	91.0752	84.6178	82.7844
1313.77	29.3833	91.077	84.6218	82.7943
1314.25	29.3638	91.085	84.6298	82.8053
1314.73	29.3451	91.099	84.6418	82.8174
1315.21	29.3272	91.1191	84.6583	82.831
1315.7	29.3099	91.1456	84.6802	82.8466
1316.18	29.2933	91.179	84.7086	82.8649
1316.66	29.2772	91.22	84.7444	82.8861
1317.14	29.2614	91.2692	84.7881	82.9104
1317.62	29.2457	91.3268	84.8396	82.9373
1318.11	29.2297	91.3923	84.8975	82.9655
1318.59	29.2131	91.4644	84.96	82.9941
1319.07	29.1959	91.5409	85.0246	83.0215
1319.55	29.1778	91.6189	85.0888	83.0465
1320.04	29.159	91.6953	85.1503	83.0684
1320.52	29.1395	91.7673	85.2076	83.0865
1321	29.1194	91.833	85.2597	83.1005
1321.48	29.0989	91.8911	85.3062	83.1107
1321.96	29.0781	91.9412	85.347	83.1173
1322.45	29.057	91.9837	85.3819	83.1208
1322.93	29.0358	92.0189	85.4108	83.1217
1323.41	29.0147	92.0475	85.4336	83.1209
1323.89	28.9936	92.07	85.4501	83.1191
1324.38	28.9727	92.0869	85.4607	83.1171
1324.86	28.9518	92.0988	85.4659	83.1155
1325.34	28.9312	92.1062	85.4669	83.1147
1325.82	28.9107	92.1099	85.4647	83.1148
1326.3	28.8903	92.1104	85.4604	83.1153
1326.79	28.87	92.1081	85.4549	83.116
1327.27	28.8499	92.1033	85.4486	83.1163
1327.75	28.8298	92.0961	85.4415	83.1159
1328.23	28.8096	92.0867	85.4335	83.1148
1328.71	28.7891	92.0753	85.4245	83.1131
1329.2	28.7684	92.0626	85.4147	83.1111
1329.68	28.7473	92.049	85.4043	83.109
1330.16	28.7259	92.0353	85.3936	83.1068
1330.64	28.7042	92.0219	85.3829	83.1044
1331.12	28.6823	92.009	85.3724	83.1015
1331.61	28.6602	91.9964	85.3623	83.098
1332.09	28.6379	91.9841	85.3524	83.0938
1332.57	28.6153	91.972	85.3427	83.0893
1333.05	28.5924	91.9603	85.3332	83.0849
1333.54	28.5691	91.9492	85.3237	83.0815
1334.02	28.5458	91.9391	85.3142	83.0794
1334.5	28.5225	91.9304	85.3049	83.0791
1334.98	28.4994	91.9234	85.296	83.0807
1335.46	28.4767	91.9182	85.2876	83.0839
1335.95	28.4545	91.9147	85.2802	83.0885
1336.43	28.4328	91.9128	85.2744	83.0943
1336.91	28.4116	91.9127	85.2708	83.101
1337.39	28.3911	91.9146	85.2701	83.1085
1337.87	28.3713	91.9186	85.2732	83.1164
1338.36	28.3521	91.9253	85.2805	83.1243
1338.84	28.333	91.9351	85.2924	83.1316
1339.32	28.3135	91.9482	85.309	83.1377
1339.8	28.293	91.9646	85.3298	83.1422
1340.29	28.2708	91.9841	85.3539	83.1449
1340.77	28.2467	92.0059	85.38	83.1461
1341.25	28.221	92.029	85.4065	83.1467
1341.73	28.1943	92.0521	85.4317	83.1473
1342.21	28.1673	92.0738	85.4538	83.1485
1342.69	28.141	92.093	85.4717	83.1507
1343.18	28.1156	92.109	85.4845	83.1537
1343.66	28.0913	92.1215	85.4921	83.1572
1344.14	28.0678	92.1308	85.4948	83.1606
1344.62	28.0445	92.1373	85.4938	83.1635
1345.11	28.0209	92.1418	85.4901	83.1656
1345.59	27.9967	92.1447	85.4849	83.1666
1346.07	27.9721	92.1461	85.4789	83.1665
1346.55	27.947	92.1459	85.4726	83.1653
1347.03	27.9217	92.1438	85.4661	83.1632
1347.52	27.8963	92.1396	85.4591	83.1602
1348	27.8708	92.1332	85.4511	83.1565
1348.48	27.8449	92.1247	85.4417	83.1523
1348.96	27.8184	92.1141	85.4305	83.1477
1349.44	27.7913	92.1013	85.4169	83.1427
1349.93	27.7634	92.0857	85.4003	83.1369
1350.41	27.735	92.0667	85.3801	83.13
1350.89	27.7061	92.0435	85.3558	83.1215
1351.37	27.677	92.0154	85.3271	83.111
1351.86	27.6476	91.9821	85.2942	83.0984
1352.34	27.6181	91.9438	85.2575	83.0842
1352.82	27.5884	91.9009	85.218	83.0691
1353.3	27.5586	91.8543	85.1766	83.0539
1353.78	27.5286	91.8049	85.1345	83.0394
1354.27	27.4986	91.7535	85.0926	83.0263
1354.75	27.4683	91.7013	85.0515	83.0144
1355.23	27.4376	91.649	85.0115	83.0037
1355.71	27.4063	91.5975	84.9725	82.9936
1356.19	27.3743	91.5472	84.9343	82.9838
1356.68	27.3413	91.4981	84.8962	82.9738
1357.16	27.3073	91.45	84.8577	82.9637
1357.64	27.2726	91.4021	84.8182	82.9533
1358.12	27.2374	91.3534	84.7768	82.943
1358.61	27.202	91.3033	84.7333	82.9329
1359.09	27.1667	91.2513	84.6873	82.9232
1359.57	27.1322	91.1976	84.639	82.9142
1360.05	27.0986	91.1428	84.5894	82.9063
1360.53	27.0666	91.088	84.5403	82.8996
1361.02	27.036	91.0351	84.4944	82.8945
1361.5	27.0067	90.9858	84.4552	82.8914
1361.98	26.978	90.9423	84.4262	82.8903
1362.46	26.9489	90.9068	84.4105	82.8914
[truncated: 5,470 more rows]
