# Supplementary material for: Construction and mechanical properties of boron carbide/regenerated cellulose composite fiber based on copper ammonia method
Source: PLoS One. 2026 Jan 21;21(1):e0339459. doi: 10.1371/journal.pone.0339459 (PMC12822970; doi:10.1371/journal.pone.0339459)
Supplement: S1 File — (ZIP) [file pone.0339459.s001.zip › S1 File/minimal data set/Fig.7.xlsx]

## Sheet: Sheet1
Curve a
Mass fraction of boron carbide	Tenacity	Standard deviation	5 parallel test results
	/cN·dtex-1				/cN·dtex-1
			1	2	3	4	5
0	32.34	1.31	34.125	33.052	32.34	30.891	31.302
0.1	29.22	0.362	29.663	29.012	29.331	28.724	29.38
0.2	24.732	1.29	26.45	25.302	24.828	23.011	24.069
0.3	18.48	0.927	19.852	18.921	18.26	17.533	17.834
0.4	11.61	0.581	12.453	11.782	11.65	10.921	11.244
0.5	5.808	0.66	6.721	6.153	5.808	4.982	5.476
Curve b
Mass fraction of boron carbide	Tenacity	Standard deviation	5 parallel test results
	/cN·dtex-1				/cN·dtex-1
			1	2	3	4	5
0	32.34	1.31	34.125	33.052	32.34	30.891	31.302
0.1	27.24	0.997	28.863	26.712	27.331	26.224	27.08
0.2	20.44	0.498	21.153	20.682	20.42	19.921	20.044
0.3	13.92	0.382	14.562	13.821	13.86	13.533	13.834
0.4	6.27	0.954	7.521	6.953	6.004	5.182	5.676
0.5	1.12	0.567	1.821	1.553	1.1	0.682	0.476
