# Supplementary material for: Construction and mechanical properties of boron carbide/regenerated cellulose composite fiber based on copper ammonia method
Source: PLoS One. 2026 Jan 21;21(1):e0339459. doi: 10.1371/journal.pone.0339459 (PMC12822970; doi:10.1371/journal.pone.0339459)
Supplement: S1 File — (ZIP) [file pone.0339459.s001.zip › S1 File/minimal data set/Fig.8.xlsx]

## Sheet: Sheet1
Fig.8 a
pH=10
Glutaraldehyde concentration / %	Tenacity	Standard deviation	5 parallel test results
	/cN·dtex-1				/cN·dtex-1
			1	2	3	4	5
1	33.528	0.506	34.201	33.915	33.312	33.008	33.204
2	36.3	0.355	36.752	36.602	36.148	35.948	36.05
3	37.004	1.119	38.504	37.904	37.304	36.704	35.6
4	39.248	0.799	40.095	39.847	39.347	38.847	38.104
5	38.06	0.207	38.339	38.219	37.959	37.859	37.924
6	36.652	1.116	37.973	37.373	36.773	36.173	35.078
pH=7
Glutaraldehyde concentration / %	Tenacity	Standard deviation	5 parallel test results
	/cN·dtex-1				/cN·dtex-1
			1	2	3	4	5
1	27.808	0.308	28.178	28.024	27.654	27.393	27.792
2	26.62	0.924	27.729	27.267	26.158	25.374	26.572
3	26.312	0.396	26.787	26.589	26.114	25.778	26.291
4	25.872	0.616	26.611	26.303	25.564	25.042	25.84
5	26.048	1.188	27.474	26.88	25.454	24.446	25.986
6	25.124	0.836	26.127	25.709	24.706	23.997	25.081
pH=4
Glutaraldehyde concentration / %	Tenacity	Standard deviation	5 parallel test results
	/cN·dtex-1				/cN·dtex-1
			1	2	3	4	5
1	32.353	1.091	33.671	33.273	32.072	31.671	31.076
2	34.405	0.273	34.735	34.608	34.278	34.044	34.361
3	35.343	0.88	36.465	36.063	35.064	34.662	34.462
4	36.143	0.398	36.628	36.42	35.84	35.664	36.165
5	36.133	1.27	37.614	37.012	35.413	34.412	36.215
6	34.86	0.694	35.71	35.43	34.34	34.09	34.73
Fig.8 b
pH=10
Processing time / min	Tenacity	Standard deviation	5 parallel test results
	/cN·dtex-1				/cN·dtex-1
			1	2	3	4	5
0	30.096	0.352	29.707	29.7854	30.096	30.4066	30.485
10	34.768	0.94864	33.468	34.4363	34.768	35.0997	36.068
20	37.568	0.29832	37.168	37.4344	37.568	37.7016	37.968
30	39.18	0.85096	37.98	39.0894	39.18	39.2706	40.38
40	39.248	0.1518	39.046	39.1681	39.246	39.3239	39.446
50	37.172	1.26544	35.472	36.6313	37.172	37.7127	38.872
60	33.664	0.64064	32.764	33.5601	33.664	33.7679	34.564
pH=7
Processing time / min	Tenacity	Standard deviation	5 parallel test results
	/cN·dtex-1				/cN·dtex-1
			1	2	3	4	5
0	30.096	0.352	29.707	29.7854	30.096	30.4066	30.485
10	29.128	0.931	28.128	28.2714	29.128	29.9846	30.128
20	27.06	0.255	26.76	26.86	27.06	27.26	27.36
30	26.444	1.153	24.944	25.8033	26.444	27.0847	27.944
40	26.312	0.707	25.512	25.712	26.312	26.912	27.112
50	25.608	0.382	25.208	25.245	25.608	25.971	26.008
60	26.884	1.482	24.884	26.259	26.884	27.509	28.884
pH=4
Processing time / min	Tenacity	Standard deviation	5 parallel test results
	/cN·dtex-1				/cN·dtex-1
			1	2	3	4	5
0	30.096	0.352	29.707	29.7854	30.096	30.4066	30.485
10	32.736	0.316	32.336	32.536	32.736	32.936	33.136
20	34.848	0.936	33.674	34.237	34.848	35.459	36.022
30	35.684	0.532	35.011	35.347	35.684	36.021	36.357
40	35.728	0.646	34.911	35.319	35.728	36.137	36.545
50	35.464	1.265	33.864	34.664	35.464	36.264	37.064
60	33.22	1.501	31.322	32.271	33.22	34.169	35.118
Fig.8 f
Wavenmber	Transmittance / %
(cm-1)
	a	b
400.157	64.3171	78.4991
400.639	63.9026	78.4846
401.121	63.3291	78.4451
401.603	62.6806	78.4001
402.085	62.0611	78.3688
402.567	61.5474	78.3675
403.05	61.1762	78.4065
403.532	60.9568	78.4903
404.014	60.8876	78.6149
404.496	60.9629	78.7691
404.978	61.172	78.9341
405.46	61.4731	79.088
405.942	61.7912	79.2106
406.424	62.0236	79.287
406.906	62.0939	79.3138
407.389	61.9843	79.2998
407.871	61.7543	79.2641
408.353	61.5061	79.2291
408.835	61.3467	79.2154
409.317	61.3404	79.2351
409.799	61.4708	79.2883
410.281	61.6457	79.3632
410.764	61.7358	79.4398
411.246	61.6435	79.4985
411.728	61.3377	79.525
412.21	60.8792	79.515
412.692	60.3895	79.475
413.174	60.0192	79.4191
413.656	59.8802	79.3643
414.138	60.0059	79.3233
414.62	60.3459	79.3027
415.103	60.7974	79.301
415.585	61.2523	79.3118
416.067	61.6295	79.3267
416.549	61.8976	79.3392
417.031	62.07	79.3458
417.513	62.1851	79.3462
417.995	62.2813	79.3421
418.477	62.3756	79.3354
418.959	62.4569	79.3265
419.442	62.497	79.3145
419.924	62.468	79.2984
420.406	62.3588	79.2783
420.888	62.183	79.2563
421.37	61.9714	79.2352
421.852	61.7676	79.2176
422.334	61.6164	79.2052
422.816	61.5615	79.1983
423.298	61.6343	79.1959
423.781	61.846	79.1971
424.263	62.1769	79.2014
424.745	62.5768	79.2091
425.227	62.9733	79.2211
425.709	63.2903	79.2377
426.191	63.4799	79.258
426.673	63.5338	79.2799
427.155	63.485	79.301
427.637	63.3937	79.3191
428.12	63.3274	79.3342
428.602	63.3368	79.3478
429.084	63.4356	79.3619
429.566	63.5993	79.3784
430.048	63.7729	79.3974
430.53	63.8985	79.4165
431.012	63.929	79.4323
431.495	63.8469	79.4414
431.977	63.6659	79.4421
432.459	63.4248	79.4358
432.941	63.172	79.4265
433.423	62.9527	79.4191
433.905	62.8022	79.4187
434.387	62.7398	79.4283
434.869	62.7718	79.4481
435.351	62.8923	79.4764
435.834	63.083	79.51
436.316	63.3156	79.545
436.798	63.5537	79.5782
437.28	63.7658	79.6074
437.762	63.9316	79.6312
438.244	64.0502	79.6489
438.726	64.1374	79.6605
439.208	64.2194	79.6668
439.69	64.3189	79.6689
440.173	64.4442	79.6682
440.655	64.5832	79.6658
441.137	64.7064	79.662
441.619	64.7797	79.6565
442.101	64.7772	79.648
442.583	64.6956	79.636
443.065	64.5558	79.6214
443.547	64.3987	79.6069
444.029	64.2664	79.5965
444.512	64.19	79.5941
444.994	64.18	79.6016
445.476	64.2249	79.618
445.958	64.299	79.6395
446.44	64.3736	79.6599
446.922	64.4282	79.6743
447.404	64.4526	79.6797
447.886	64.4486	79.6769
448.369	64.4245	79.6691
448.851	64.3905	79.6611
449.333	64.354	79.6564
449.815	64.3185	79.6555
450.297	64.2842	79.6565
450.779	64.2497	79.6559
451.261	64.2129	79.6513
451.743	64.1718	79.6433
452.226	64.1254	79.6355
452.708	64.0743	79.6344
453.19	64.0215	79.6463
453.672	63.9726	79.6749
454.154	63.935	79.719
454.636	63.9156	79.7725
455.118	63.918	79.8268
455.6	63.9396	79.8717
456.082	63.9717	79.8982
456.565	64.0025	79.9017
457.047	64.0214	79.8822
457.529	64.025	79.8446
458.011	64.0196	79.7972
458.493	64.0191	79.749
458.975	64.0384	79.707
459.457	64.0854	79.6749
459.939	64.1578	79.653
460.421	64.2429	79.6395
460.904	64.3227	79.6318
461.386	64.3779	79.6277
461.868	64.3965	79.6259
462.35	64.3751	79.627
462.832	64.3199	79.6325
463.314	64.2441	79.6444
463.796	64.1641	79.6639
464.278	64.0955	79.6912
464.761	64.0502	79.7241
465.243	64.0364	79.7588
465.725	64.0571	79.7904
466.207	64.1113	79.8142
466.689	64.1924	79.8268
467.171	64.2884	79.8278
467.653	64.3861	79.8192
468.135	64.4722	79.806
468.618	64.5392	79.794
469.1	64.5871	79.7883
469.582	64.6225	79.7922
470.064	64.6538	79.8064
470.546	64.6874	79.8292
471.028	64.7229	79.8568
471.51	64.7522	79.8846
471.992	64.7634	79.9079
472.474	64.7464	79.9238
472.957	64.7	79.9312
473.439	64.6342	79.9311
473.921	64.5679	79.9262
474.403	64.5213	79.92
474.885	64.5099	79.9157
475.367	64.5379	79.9157
475.849	64.5979	79.9214
476.331	64.6737	79.933
476.813	64.7464	79.95
477.296	64.8007	79.9713
477.778	64.8286	79.9955
478.26	64.8308	80.0215
478.742	64.8145	80.0478
479.224	64.7911	80.073
479.706	64.7713	80.0958
480.188	64.7636	80.1148
480.67	64.773	80.1286
481.152	64.8008	80.1364
481.635	64.8441	80.138
482.117	64.8969	80.134
482.599	64.9514	80.1257
483.081	64.9995	80.1148
483.563	65.0358	80.1031
484.045	65.0598	80.0923
484.527	65.0762	80.0833
485.01	65.0929	80.0765
485.492	65.1163	80.0719
485.974	65.1489	80.0688
486.456	65.1857	80.0662
486.938	65.217	80.063
487.42	65.2312	80.0583
487.902	65.2211	80.0518
488.384	65.1878	80.0439
488.866	65.1411	80.036
489.349	65.0962	80.03
489.831	65.0682	80.0281
490.313	65.0668	80.0317
490.795	65.0924	80.0409
491.277	65.137	80.0543
491.759	65.1879	80.0692
492.241	65.2345	80.0825
492.723	65.2709	80.092
493.205	65.2986	80.0965
493.688	65.3233	80.0968
494.17	65.3521	80.0949
494.652	65.3894	80.0934
495.134	65.4356	80.094
495.616	65.4874	80.0974
496.098	65.5405	80.1034
496.58	65.5915	80.1109
497.062	65.6375	80.1188
497.545	65.6765	80.1264
498.027	65.7056	80.1333
498.509	65.7211	80.1394
498.991	65.7194	80.1438
499.473	65.6992	80.1454
499.955	65.6631	80.1422
500.437	65.6189	80.1326
500.919	65.5787	80.1162
501.401	65.5546	80.0939
501.884	65.5553	80.0686
502.366	65.5828	80.044
502.848	65.6321	80.0238
503.33	65.6937	80.0098
503.812	65.7572	80.0019
504.294	65.8145	79.998
504.776	65.8616	79.9951
505.258	65.8972	79.9901
505.74	65.9215	79.981
506.223	65.9347	79.9673
506.705	65.9361	79.9505
507.187	65.9254	79.9325
507.669	65.9039	79.916
508.151	65.8748	79.9029
508.633	65.8434	79.894
509.115	65.8151	79.8891
509.597	65.7946	79.8867
510.079	65.7836	79.8851
510.562	65.782	79.8821
511.044	65.7881	79.8761
511.526	65.7997	79.8665
512.008	65.8156	79.8537
512.49	65.8343	79.8392
512.972	65.8539	79.8252
513.454	65.8717	79.8136
513.937	65.8841	79.8057
514.419	65.8887	79.8016
514.901	65.886	79.7995
515.383	65.8801	79.7972
515.865	65.8776	79.792
516.347	65.8861	79.7822
516.829	65.9098	79.7672
517.311	65.9473	79.748
517.793	65.9917	79.7265
518.275	66.0337	79.705
518.758	66.0656	79.6849
519.24	66.0852	79.667
519.722	66.0973	79.6511
520.204	66.112	79.6369
520.686	66.1403	79.6242
521.168	66.1882	79.6136
521.65	66.2552	79.6063
522.132	66.3333	79.6037
522.615	66.4107	79.6064
523.097	66.4758	79.6143
523.579	66.5213	79.6257
524.061	66.5464	79.6379
524.543	66.5559	79.6477
525.025	66.5581	79.6522
525.507	66.5612	79.6495
525.989	66.5715	79.6397
526.471	66.5921	79.624
526.954	66.6229	79.6053
527.436	66.6626	79.5866
527.918	66.7087	79.5705
528.4	66.7582	79.5583
528.882	66.8074	79.55
529.364	66.8525	79.5444
529.846	66.8899	79.5396
530.328	66.9177	79.5337
530.811	66.9369	79.5255
531.293	66.951	79.515
531.775	66.9654	79.5029
532.257	66.9845	79.4904
532.739	67.0104	79.4789
533.221	67.0415	79.4691
533.703	67.0736	79.4607
534.185	67.1014	79.4532
534.668	67.1218	79.4457
535.15	67.1349	79.4378
535.632	67.1445	79.43
536.114	67.1555	79.4233
536.596	67.1722	79.4189
537.078	67.1957	79.4181
537.56	67.2226	79.4211
538.042	67.2467	79.4274
538.524	67.26	79.4359
539.006	67.2571	79.4454
539.489	67.2352	79.4551
539.971	67.1966	79.4644
540.453	67.1474	79.4733
540.935	67.0965	79.4819
541.417	67.0535	79.4904
541.899	67.0264	79.4985
542.381	67.0204	79.506
542.864	67.0361	79.5126
543.346	67.0697	79.5181
543.828	67.1132	79.5225
544.31	67.1569	79.5258
544.792	67.1914	79.5279
545.274	67.2104	79.5286
545.756	67.2125	79.5279
546.238	67.202	79.5259
546.72	67.1864	79.5234
547.202	67.1734	79.5216
547.685	67.1688	79.5218
548.167	67.1738	79.5249
548.649	67.1852	79.5312
549.131	67.1977	79.5397
549.613	67.2063	79.5485
550.095	67.2097	79.556
550.577	67.2102	79.5609
551.059	67.2135	79.563
551.542	67.2259	79.5632
552.024	67.252	79.5632
552.506	67.2927	79.5642
552.988	67.3448	79.5669
553.47	67.4023	79.5712
553.952	67.4588	79.5762
554.434	67.5081	79.581
554.916	67.5463	79.5854
555.399	67.5724	79.59
555.881	67.5877	79.5963
556.363	67.596	79.6056
556.845	67.6025	79.6187
557.327	67.6124	79.6356
557.809	67.6302	79.6549
558.291	67.657	79.6751
558.773	67.6904	79.6944
559.255	67.7245	79.7117
559.737	67.7512	79.7267
560.22	67.7634	79.7399
560.702	67.7581	79.752
561.184	67.7379	79.7635
561.666	67.7114	79.775
562.148	67.6891	79.7864
562.63	67.6808	79.7978
563.112	67.6914	79.8094
563.595	67.7197	79.8215
564.077	67.7588	79.8342
564.559	67.8004	79.8476
565.041	67.8388	79.8614
565.523	67.8731	79.8751
566.005	67.9079	79.8881
566.487	67.9499	79.9003
566.969	68.0047	79.9118
567.451	68.0724	79.9232
567.933	68.1474	79.9351
568.416	68.2188	79.948
568.898	68.2753	79.9616
569.38	68.3092	79.9752
569.862	68.3184	79.9879
570.344	68.3075	79.9989
570.826	68.2853	80.0079
571.308	68.2618	80.0157
571.79	68.2449	80.023
572.273	68.2386	80.031
572.755	68.2432	80.0402
573.237	68.2565	80.0508
573.719	68.275	80.0621
574.201	68.295	80.0733
574.683	68.3139	80.0836
575.165	68.3297	80.0929
575.647	68.3417	80.1015
576.13	68.3508	80.1103
576.612	68.36	80.1205
577.094	68.3736	80.1326
577.576	68.3961	80.147
578.058	68.4306	80.163
578.54	68.4767	80.1796
579.022	68.5301	80.1957
579.504	68.5831	80.2103
579.986	68.6271	80.2232
580.469	68.6556	80.2345
580.951	68.6663	80.2452
581.433	68.6618	80.2564
581.915	68.6491	80.2692
582.397	68.6365	80.2843
582.879	68.6304	80.3016
583.361	68.6338	80.3207
583.843	68.646	80.3405
584.326	68.6639	80.3601
584.808	68.6835	80.3784
585.29	68.7023	80.3953
585.772	68.7199	80.4104
586.254	68.7373	80.4241
586.736	68.7564	80.4368
587.218	68.7782	80.449
587.7	68.8028	80.461
588.182	68.8292	80.473
588.665	68.8561	80.485
589.147	68.8822	80.4969
589.629	68.9067	80.5084
590.111	68.9288	80.519
590.593	68.9482	80.5278
591.075	68.9639	80.534
591.557	68.9757	80.5369
592.039	68.9835	80.5362
592.521	68.9884	80.5327
593.004	68.9923	80.5274
593.486	68.9975	80.5221
593.968	69.0055	80.5183
594.45	69.0166	80.5173
594.932	69.0297	80.5193
595.414	69.0433	80.5237
595.896	69.0563	80.5291
596.378	69.0687	80.5342
596.861	69.0824	80.5375
597.343	69.1003	80.5386
597.825	69.125	80.5372
598.307	69.1576	80.5339
598.789	69.1969	80.5295
599.271	69.2393	80.5248
599.753	69.2799	80.5206
600.235	69.3137	80.5176
600.717	69.3377	80.5163
601.2	69.351	80.517
601.682	69.3559	80.5199
602.164	69.3564	80.5243
602.646	69.3576	80.5294
603.128	69.3638	80.5339
603.61	69.3777	80.5365
604.092	69.3992	80.5364
604.574	69.4254	80.5335
605.057	69.452	80.5285
605.539	69.4729	80.5229
606.021	69.4838	80.5183
606.503	69.4825	80.5163
606.985	69.4711	80.5177
607.467	69.455	80.5228
607.949	69.4428	80.5312
608.431	69.4439	80.5424
608.913	69.4657	80.5557
609.396	69.5125	80.5702
609.878	69.5837	80.5851
610.36	69.6749	80.5991
610.842	69.7788	80.6109
611.324	69.8871	80.6195
611.806	69.993	80.6247
612.288	70.0913	80.6274
612.77	70.1788	80.6302
613.253	70.2549	80.6366
613.735	70.3202	80.6502
614.217	70.3771	80.6739
614.699	70.4287	80.7081
615.181	70.4787	80.7505
615.663	70.5304	80.7962
616.145	70.5867	80.8381
616.627	70.6485	80.8684
617.109	70.7153	80.8817
617.592	70.7852	80.8751
618.074	70.8556	80.8506
618.556	70.9248	80.8136
619.038	70.9923	80.7717
619.52	71.0585	80.7333
620.002	71.1243	80.7044
620.484	71.1897	80.6886
620.966	71.2536	80.6864
621.448	71.3133	80.6959
621.931	71.3661	80.7133
622.413	71.4097	80.7346
622.895	71.4439	80.7566
623.377	71.4707	80.7773
623.859	71.4936	80.7964
624.341	71.5164	80.8145
624.823	71.542	80.8232
625.305	71.5711	80.832
625.788	71.6028	80.8407
626.27	71.6344	80.8495
626.752	71.6637	80.8582
627.234	71.6893	80.867
627.716	71.7115	80.8757
628.198	71.7315	80.8844
628.68	71.7511	80.8932
629.162	71.7717	80.9019
629.644	71.7938	80.9107
630.127	71.8166	80.9194
630.609	71.8389	80.9282
631.091	71.8594	80.9369
631.573	71.8771	80.9457
632.055	71.8919	80.9544
632.537	71.9041	80.9631
633.019	71.9146	80.9719
633.501	71.9245	80.9806
633.984	71.9348	80.9894
634.466	71.9462	80.9981
634.948	71.9591	81.0069
635.43	71.973	81.0156
635.912	71.9869	81.0244
636.394	71.9998	81.0331
636.876	72.0105	81.0418
637.358	72.0188	81.0506
637.841	72.0258	81.0593
638.323	72.0333	81.0681
638.805	72.0442	81.0768
639.287	72.0605	81.0856
639.769	72.0831	81.0943
640.251	72.1111	81.1031
640.733	72.1419	81.1118
641.215	72.1716	81.1205
641.697	72.197	81.1293
642.179	72.216	81.138
642.662	72.2285	81.1468
643.144	72.2361	81.1555
643.626	72.2413	81.1643
644.108	72.247	81.173
644.59	72.255	81.1818
645.072	72.2659	81.1905
645.554	72.2788	81.1993
646.036	72.292	81.208
646.519	72.3034	81.2168
647.001	72.3107	81.2255
647.483	72.3125	81.2342
647.965	72.3081	81.243
648.447	72.2981	81.2517
648.929	72.2841	81.2605
649.411	72.2689	81.2692
649.893	72.2557	81.278
650.375	72.2472	81.2867
650.858	72.2451	81.2955
651.34	72.2488	81.3042
651.822	72.2561	81.3129
652.304	72.2631	81.3217
652.786	72.2657	81.3304
653.268	72.261	81.3392
653.75	72.2482	81.3479
654.232	72.2287	81.3567
654.715	72.206	81.3654
655.197	72.1841	81.3742
655.679	72.1663	81.3829
656.161	72.1541	81.3916
656.643	72.1472	81.4004
657.125	72.1434	81.4091
657.607	72.1402	81.4179
658.089	72.1359	81.4266
658.572	72.1298	81.4354
659.054	72.1233	81.4441
659.536	72.1182	81.4529
660.018	72.1166	81.4616
660.5	72.1201	81.4703
660.982	72.1287	81.4791
661.464	72.1415	81.4878
661.946	72.1564	81.4966
662.428	72.1714	81.5053
662.91	72.1851	81.5141
663.393	72.1973	81.5228
663.875	72.2093	81.5316
664.357	72.2237	81.5403
664.839	72.2442	81.5491
665.321	72.2748	81.5578
665.803	72.32	81.5665
666.285	72.3837	81.5753
666.768	72.4676	81.584
667.25	72.5677	81.5928
667.732	72.6715	81.6015
668.214	72.7622	81.6103
668.696	72.8292	81.619
669.178	72.8765	81.6278
669.66	72.9176	81.6365
670.142	72.9675	81.6453
670.624	73.0355	81.654
671.107	73.127	81.6627
671.589	73.2437	81.6715
672.071	73.3852	81.6802
672.553	73.5488	81.689
673.035	73.7309	81.6977
673.517	73.9278	81.7065
673.999	74.136	81.7152
674.481	74.3526	81.724
674.963	74.5746	81.7327
675.446	74.7976	81.7414
675.928	75.0167	81.7502
676.41	75.2263	81.7589
676.892	75.4218	81.7677
677.374	75.6005	81.7764
677.856	75.7621	81.7852
678.338	75.9079	81.7939
678.82	76.0392	81.8026
679.303	76.1564	81.8114
679.785	76.2592	81.8201
680.267	76.3465	81.8289
680.749	76.4182	81.8376
681.231	76.4757	81.8464
681.713	76.5211	81.8551
682.195	76.5575	81.8639
682.677	76.5872	81.8726
683.159	76.6113	81.8814
683.642	76.6304	81.8901
684.124	76.6449	81.8988
684.606	76.6557	81.9076
685.088	76.6643	81.9163
685.57	76.6722	81.9251
686.052	76.6798	81.9338
686.534	76.686	81.9426
687.016	76.6878	81.9513
687.499	76.6819	81.9601
687.981	76.6653	81.9688
688.463	76.6372	81.9775
688.945	76.5994	81.9863
689.427	76.5556	81.995
689.909	76.5103	82.0038
690.391	76.4677	82.0125
690.873	76.4309	82.0213
691.356	76.4012	82.03
691.837	76.3789	82.0388
692.32	76.3636	82.0475
692.802	76.3544	82.0563
693.284	76.3499	82.065
693.766	76.3486	82.0738
694.248	76.3487	82.0825
694.73	76.3486	82.0912
695.212	76.3474	82.1
695.694	76.3453	82.1087
696.177	76.3435	82.1175
696.659	76.3436	82.1262
697.141	76.3468	82.135
697.623	76.353	82.1437
698.105	76.361	82.1525
698.587	76.3683	82.1612
699.069	76.3732	82.1699
699.551	76.3753	82.1787
700.034	76.3757	82.1874
700.516	76.3776	82.1962
700.998	76.3842	82.2049
701.48	76.3979	82.2137
701.962	76.419	82.2224
702.444	76.4463	82.2312
702.926	76.4771	82.2399
703.408	76.5093	82.2486
703.89	76.5418	82.2574
704.373	76.5755	82.2661
704.855	76.6123	82.2749
705.337	76.6542	82.2836
705.819	76.7019	82.2924
706.301	76.7543	82.3011
706.783	76.8086	82.3099
707.265	76.8613	82.3186
707.747	76.9098	82.3273
708.23	76.9526	82.3361
708.712	76.99	82.3448
709.194	77.0235	82.3536
709.676	77.0547	82.3623
710.158	77.0851	82.3711
710.64	77.1153	82.3798
711.122	77.1453	82.3886
711.604	77.1749	82.3973
712.086	77.2041	82.406
712.569	77.2329	82.4148
713.051	77.2615	82.4312
713.533	77.2897	82.4495
714.015	77.317	82.4686
714.497	77.3424	82.4875
714.979	77.3655	82.5058
715.461	77.3861	82.5239
715.943	77.4049	82.5435
716.426	77.4232	82.5667
716.908	77.4424	82.5958
717.39	77.4635	82.6316
717.872	77.4868	82.6728
718.354	77.5121	82.7153
718.836	77.5388	82.7533
719.318	77.5665	82.7803
719.8	77.5951	82.791
720.283	77.6247	82.7836
720.764	77.6555	82.7603
721.247	77.6871	82.727
721.729	77.7187	82.6911
722.211	77.7487	82.6604
722.693	77.776	82.64
723.175	77.7995	82.6324
723.657	77.8193	82.6366
724.139	77.8361	82.6498
724.621	77.8511	82.6678
725.104	77.8658	82.6868
725.586	77.8815	82.704
726.068	77.8993	82.7177
726.55	77.9199	82.7278
727.032	77.9436	82.7347
727.514	77.9702	82.739
727.996	77.9992	82.7418
728.478	78.0292	82.7438
728.961	78.0585	82.7459
729.443	78.0847	82.7493
729.925	78.106	82.7547
730.407	78.1215	82.7631
730.889	78.1312	82.7749
731.371	78.1368	82.7899
731.853	78.1405	82.8073
732.335	78.145	82.8263
732.817	78.1521	82.8457
733.3	78.1629	82.8644
733.782	78.1774	82.8818
734.264	78.1951	82.8976
734.746	78.2149	82.9118
735.228	78.2361	82.9245
735.71	78.2586	82.9355
736.192	78.282	82.9445
736.674	78.3062	82.951
737.157	78.3307	82.9545
737.639	78.3549	82.9546
738.121	78.3779	82.9514
738.603	78.3991	82.9454
739.085	78.4179	82.9374
739.567	78.4344	82.9289
740.049	78.4491	82.9216
740.531	78.4623	82.9171
741.013	78.4744	82.9165
741.496	78.4852	82.9207
741.978	78.4947	82.9298
742.46	78.5024	82.9434
742.942	78.5083	82.9605
743.424	78.5125	82.9796
743.906	78.5157	82.9991
744.388	78.5194	83.0176
744.87	78.525	83.0336
745.352	78.5344	83.0462
745.835	78.549	83.0547
746.317	78.5695	83.0589
746.799	78.5957	83.0592
747.281	78.6263	83.0564
747.763	78.659	83.0516
748.245	78.691	83.0462
748.727	78.7195	83.0416
749.21	78.7426	83.0393
749.692	78.7593	83.0403
750.174	78.7699	83.0456
750.656	78.7758	83.0552
751.138	78.7791	83.0693
751.62	78.7821	83.0871
752.102	78.7866	83.1079
752.584	78.7939	83.1304
753.066	78.8044	83.1535
753.548	78.8175	83.1758
754.031	78.8321	83.196
754.513	78.8463	83.2129
754.995	78.8582	83.2257
755.477	78.8663	83.2339
755.959	78.8701	83.2377
756.441	78.87	83.2378
756.923	78.868	83.2353
757.405	78.8668	83.2318
757.888	78.8695	83.2287
758.37	78.8784	83.2274
758.852	78.8944	83.2288
759.334	78.9169	83.2334
759.816	78.9435	83.241
760.298	78.9712	83.2516
760.78	78.9969	83.2646
761.262	79.0185	83.2795
761.745	79.0349	83.296
762.227	79.0465	83.3134
762.709	79.0545	83.3312
763.191	79.0601	83.3487
763.673	79.0644	83.365
764.155	79.068	83.3791
764.637	79.071	83.3902
765.119	79.0737	83.3982
765.601	79.0761	83.4032
766.083	79.0788	83.4059
766.566	79.0827	83.4074
767.048	79.0885	83.4087
767.53	79.0968	83.411
768.012	79.1079	83.4149
768.494	79.1215	83.4208
768.976	79.1369	83.4288
769.458	79.153	83.4389
769.94	79.1685	83.4508
770.423	79.1825	83.464
770.905	79.194	83.478
771.387	79.2029	83.4924
771.869	79.2094	83.5064
772.351	79.2144	83.5193
772.833	79.219	83.5303
773.315	79.2243	83.5391
773.797	79.2308	83.5453
774.279	79.2386	83.549
774.762	79.2471	83.5505
775.244	79.2554	83.5501
775.726	79.263	83.5486
776.208	79.2694	83.5464
776.69	79.2749	83.544
777.172	79.2803	83.5419
777.654	79.2865	83.5407
778.136	79.2938	83.5405
778.619	79.3024	83.5416
779.101	79.3118	83.5445
779.583	79.3214	83.5493
780.065	79.3302	83.5562
780.547	79.3377	83.5653
781.029	79.3435	83.5765
781.511	79.3478	83.5896
781.993	79.3506	83.604
782.476	79.3521	83.619
782.958	79.3524	83.6336
783.44	79.3518	83.647
783.922	79.3504	83.6582
784.404	79.3486	83.6667
784.886	79.3465	83.672
785.368	79.3444	83.6746
785.85	79.342	83.675
786.332	79.3396	83.6741
786.815	79.3374	83.673
787.297	79.3361	83.673
787.779	79.3366	83.675
788.261	79.3401	83.6798
788.743	79.3469	83.6876
789.225	79.3568	83.6982
789.707	79.3684	83.7109
790.189	79.3797	83.7249
790.672	79.3884	83.739
791.154	79.3928	83.7522
791.636	79.3922	83.7637
792.118	79.3875	83.7732
792.6	79.38	83.7806
793.082	79.3717	83.7857
793.564	79.3641	83.789
794.046	79.3578	83.7903
794.528	79.3528	83.7899
795.01	79.3487	83.7877
795.493	79.3452	83.7841
795.975	79.3424	83.7795
796.457	79.3409	83.7746
796.939	79.3413	83.7702
797.421	79.3438	83.767
797.903	79.3479	83.7657
798.385	79.3525	83.7667
798.867	79.3561	83.7701
799.35	79.3575	83.7759
799.832	79.3561	83.7841
800.314	79.3523	83.7943
800.796	79.3471	83.806
801.278	79.342	83.8189
801.76	79.3381	83.832
802.242	79.336	83.8444
802.724	79.3356	83.8554
803.207	79.3361	83.8642
803.689	79.3367	83.8706
804.171	79.3362	83.8751
804.653	79.3342	83.8783
805.135	79.3302	83.8812
805.617	79.3244	83.8848
806.099	79.3174	83.8896
806.581	79.31	83.8959
807.063	79.3033	83.9034
807.545	79.2981	83.9119
808.028	79.2951	83.9209
808.51	79.2941	83.9304
808.992	79.2943	83.9402
809.474	79.2944	83.9508
809.956	79.293	83.9621
810.438	79.2889	83.9744
810.92	79.2819	83.9874
811.403	79.2725	84.0006
811.885	79.262	84.0133
812.367	79.2519	84.0246
812.849	79.2437	84.0336
813.331	79.2382	84.0396
813.813	79.2352	84.0424
814.295	79.2339	84.042
814.777	79.233	84.0392
815.26	79.2309	84.0351
815.742	79.226	84.0311
816.224	79.2173	84.0284
816.706	79.2042	84.0281
817.188	79.1869	84.0308
817.67	79.1664	84.0364
818.152	79.1444	84.0445
818.634	79.1229	84.0542
819.116	79.1037	84.0649
819.598	79.0885	84.0756
820.081	79.0777	84.086
820.563	79.071	84.0957
821.045	79.0672	84.1044
821.527	79.0648	84.1118
822.009	79.0628	84.1177
822.491	79.0602	84.1219
822.973	79.057	84.1242
823.455	79.0528	84.1247
823.938	79.0475	84.1238
824.42	79.0405	84.1218
824.902	79.0308	84.1193
825.384	79.0177	84.1168
825.866	79.0009	84.115
826.348	78.9808	84.1143
826.83	78.9588	84.1152
827.312	78.9368	84.1181
827.794	78.9163	84.1233
828.277	78.8983	84.1309
828.759	78.8829	84.1404
829.241	78.8691	84.1511
829.723	78.8555	84.162
830.205	78.841	84.1721
830.687	78.8244	84.1803
831.169	78.8055	84.1859
831.651	78.7844	84.1887
832.134	78.7616	84.1889
832.616	78.7379	84.1869
833.098	78.7141	84.1833
833.58	78.6912	84.1788
834.062	78.6702	84.174
834.544	78.6522	84.1693
835.026	78.6376	84.165
835.508	78.6265	84.1616
835.99	78.6179	84.1594
836.473	78.61	84.1585
836.955	78.6009	84.159
837.437	78.589	84.1613
837.919	78.5739	84.1651
838.401	78.5563	84.1707
838.883	78.5382	84.1777
839.365	78.522	84.1859
839.847	78.51	84.1949
840.33	78.5037	84.204
840.812	78.5036	84.2126
841.294	78.5087	84.2198
841.776	78.5179	84.2252
842.258	78.5298	84.2285
842.74	78.5433	84.2298
843.222	78.5581	84.2296
843.704	78.5741	84.2285
844.187	78.5916	84.2272
844.669	78.6104	84.2262
845.151	78.6304	84.2262
845.633	78.6506	84.2273
846.115	78.6704	84.23
846.597	78.6887	84.2344
847.079	78.7051	84.2407
847.561	78.7194	84.2491
848.043	78.7319	84.2593
848.525	78.7432	84.271
849.008	78.7536	84.2835
849.49	78.763	84.2959
849.972	78.7707	84.3074
850.454	78.7754	84.3172
850.936	78.7757	84.3249
851.418	78.7701	84.3303
851.9	78.7582	84.3334
852.382	78.7404	84.3346
852.865	78.7183	84.3342
853.347	78.6941	84.3326
853.829	78.6699	84.3304
854.311	78.6473	84.3281
854.793	78.6267	84.3261
855.275	78.6073	84.3249
855.757	78.5877	84.3248
856.239	78.5664	84.3258
856.721	78.5423	84.328
857.204	78.5152	84.3313
857.686	78.4856	84.3356
858.168	78.4544	84.341
858.65	78.4227	84.3476
859.132	78.3907	84.3551
859.614	78.3586	84.3635
860.096	78.3261	84.3722
860.578	78.2932	84.3806
861.061	78.2598	84.388
861.543	78.2264	84.3937
862.025	78.1934	84.3975
862.507	78.161	84.3994
862.989	78.1288	84.3998
863.471	78.0963	84.3992
863.953	78.0626	84.3982
864.435	78.0271	84.3974
864.918	77.9899	84.3971
865.4	77.9514	84.3976
865.882	77.9124	84.3992
866.364	77.8737	84.4019
866.846	77.8356	84.4059
867.328	77.7978	84.4112
867.81	77.7597	84.4175
868.292	77.7201	84.4246
868.774	77.6784	84.4319
869.256	77.6345	84.439
869.739	77.5887	84.4452
870.221	77.5416	84.4503
870.703	77.4941	84.454
871.185	77.4465	84.4563
871.667	77.3988	84.4574
872.149	77.3505	84.4574
872.631	77.3009	84.4564
873.114	77.2495	84.4547
873.596	77.1962	84.4526
874.078	77.1411	84.4503
874.56	77.0853	84.4483
875.042	77.0299	84.447
875.524	76.9757	84.4466
876.006	76.9237	84.4476
876.488	76.8739	84.45
876.97	76.8256	84.4541
877.452	76.7776	84.4597
877.935	76.7284	84.4665
878.417	76.6765	84.474
878.899	76.6209	84.4814
879.381	76.5613	84.4883
879.863	76.498	84.494
880.345	76.4314	84.4981
880.827	76.3621	84.5005
881.309	76.29	84.5014
881.792	76.215	84.5012
882.274	76.1365	84.5004
882.756	76.0541	84.4994
883.238	75.9684	84.4985
883.72	75.8801	84.4979
884.202	75.791	84.4974
884.684	75.7029	84.4971
885.166	75.617	84.497
885.649	75.534	84.4969
886.131	75.4538	84.497
886.613	75.3757	84.4973
887.095	75.2994	84.4977
887.577	75.2247	84.4979
888.059	75.1525	84.4976
888.541	75.0841	84.4966
889.023	75.021	84.4947
889.505	74.9646	84.4917
889.987	74.9157	84.4876
890.47	74.8747	84.4827
890.952	74.8415	84.4771
891.434	74.8161	84.4712
891.916	74.7982	84.4652
892.398	74.7881	84.4594
892.88	74.7861	84.4543
893.362	74.7925	84.45
893.845	74.8078	84.447
894.327	74.8324	84.4454
894.809	74.8665	84.4455
895.291	74.9104	84.4472
895.773	74.9641	84.4505
896.255	75.0269	84.4554
896.737	75.0976	84.4616
897.219	75.1743	84.4691
897.701	75.255	84.4777
898.183	75.3371	84.4869
898.666	75.4188	84.4964
899.148	75.4986	84.5057
899.63	75.576	84.5141
900.112	75.6509	84.5215
900.594	75.7234	84.5276
901.076	75.7939	84.5327
901.558	75.8628	84.5371
902.04	75.9302	84.5413
902.523	75.9961	84.5456
903.005	76.0605	84.5505
903.487	76.1229	84.5559
903.969	76.1829	84.562
904.451	76.2394	84.5685
904.933	76.2915	84.5753
905.415	76.3381	84.5824
905.897	76.379	84.5898
906.38	76.4143	84.5975
906.862	76.4449	84.6056
907.344	76.472	84.6141
907.826	76.4968	84.6226
908.308	76.5196	84.631
908.79	76.5402	84.6386
909.272	76.5577	84.645
909.754	76.5711	84.6495
910.236	76.5794	84.6516
910.719	76.5823	84.6513
911.201	76.5801	84.6484
911.683	76.5733	84.6435
912.165	76.5623	84.6373
912.647	76.5474	84.6305
913.129	76.5283	84.624
913.611	76.5048	84.6187
914.093	76.4769	84.6151
914.576	76.445	84.6132
915.058	76.41	84.6132
915.54	76.3731	84.6146
916.022	76.3352	84.6171
916.504	76.2965	84.62
916.986	76.2569	84.6227
917.468	76.2157	84.6247
917.95	76.172	84.6254
918.433	76.1254	84.6245
918.915	76.0762	84.6216
919.397	76.0247	84.6169
919.879	75.972	84.6106
920.361	75.9188	84.603
920.843	75.8656	84.5945
921.325	75.8126	84.5857
921.807	75.7598	84.5769
922.289	75.7071	84.5684
922.771	75.6543	84.5602
923.254	75.6016	84.5526
923.736	75.5486	84.5455
924.218	75.4954	84.5393
924.7	75.4416	84.5341
925.182	75.3871	84.5302
925.664	75.332	84.5277
926.146	75.277	84.5266
926.628	75.2227	84.5267
927.111	75.1698	84.5276
927.593	75.1188	84.5289
928.075	75.0693	84.5298
928.557	75.0208	84.5298
929.039	74.9725	84.5285
929.521	74.9236	84.5256
930.003	74.8739	84.5208
930.485	74.8238	84.5145
930.967	74.7739	84.5069
931.45	74.7248	84.4986
931.932	74.6768	84.49
932.414	74.6295	84.4817
932.896	74.5822	84.4743
933.378	74.5338	84.4681
933.86	74.4834	84.4631
934.342	74.4306	84.4595
934.824	74.3755	84.457
935.307	74.3186	84.4554
935.789	74.2607	84.4544
936.271	74.2023	84.4535
936.753	74.1442	84.4525
937.235	74.0866	84.451
937.717	74.0296	84.4488
938.199	73.9728	84.4457
938.681	73.9156	84.4416
939.163	73.8571	84.4365
939.646	73.7961	84.4302
940.128	73.7315	84.4229
940.61	73.6627	84.4146
941.092	73.5899	84.4053
941.574	73.5137	84.3953
942.056	73.4355	84.3848
942.538	73.3565	84.3745
943.02	73.2778	84.3647
943.503	73.1998	84.3558
943.985	73.1224	84.3481
944.467	73.0449	84.3418
944.949	72.9666	84.3369
945.431	72.887	84.3332
945.913	72.8063	84.3303
946.395	72.7247	84.3279
946.877	72.6428	84.3255
947.36	72.5613	84.3227
947.842	72.4803	84.319
948.324	72.4001	84.314
948.806	72.3205	84.3075
949.288	72.2414	84.2993
949.77	72.1629	84.2895
950.252	72.0851	84.2782
950.734	72.0082	84.266
951.216	71.9327	84.2532
951.698	71.8587	84.2404
952.181	71.7864	84.2279
952.663	71.7156	84.2159
953.145	71.646	84.2048
953.627	71.5767	84.1944
954.109	71.5066	84.1849
954.591	71.4346	84.1763
955.073	71.3595	84.1684
955.555	71.2809	84.1612
956.038	71.199	84.1543
956.52	71.115	84.1476
957.002	71.0307	84.1406
957.484	70.9477	84.133
957.966	70.8673	84.1241
958.448	70.79	84.1136
958.93	70.7154	84.1012
959.412	70.6427	84.0867
959.894	70.5708	84.0704
960.377	70.4995	84.0527
960.859	70.4289	84.0343
961.341	70.3599	84.0158
961.823	70.2933	83.9981
962.305	70.2297	83.9816
962.787	70.1692	83.9667
963.269	70.1111	83.9533
963.751	70.0542	83.9411
964.234	69.9972	83.9298
964.716	69.9393	83.919
965.198	69.8794	83.9082
965.68	69.8172	83.897
966.162	69.7525	83.8853
966.644	69.6855	83.8728
967.126	69.6164	83.8592
967.608	69.5455	83.8442
968.091	69.4732	83.8277
968.573	69.4	83.8097
969.055	69.3261	83.7902
969.537	69.251	83.7695
970.019	69.1742	83.748
970.501	69.0949	83.7261
970.983	69.0125	83.7042
971.465	68.9267	83.6825
971.947	68.8378	83.6611
972.43	68.7467	83.6398
972.912	68.6539	83.6188
973.394	68.5596	83.5979
973.876	68.4632	83.5772
974.358	68.3637	83.5564
974.84	68.2598	83.5356
975.322	68.1508	83.5144
975.804	68.0369	83.4924
976.287	67.9193	83.4691
976.769	67.7998	83.4441
977.251	67.6802	83.4169
977.733	67.5615	83.3873
978.215	67.4438	83.3552
978.697	67.3262	83.3208
979.179	67.2076	83.2845
979.661	67.0867	83.247
980.143	66.9634	83.2089
980.625	66.8381	83.1709
981.108	66.7121	83.1335
981.59	66.5872	83.0973
982.072	66.4651	83.0623
982.554	66.3472	83.0288
983.036	66.2345	82.9964
983.518	66.1274	82.9648
984	66.0256	82.934
984.482	65.929	82.9036
984.965	65.8365	82.8736
985.447	65.7476	82.844
985.929	65.6616	82.8148
986.411	65.5786	82.7862
986.893	65.4994	82.7583
987.375	65.4254	82.7312
987.857	65.3587	82.7051
988.339	65.3008	82.6803
988.822	65.2531	82.6571
989.304	65.2156	82.6359
989.786	65.1876	82.6171
990.268	65.1677	82.6012
990.75	65.1549	82.5885
991.232	65.1486	82.5794
991.714	65.149	82.5739
992.196	65.1568	82.5721
992.678	65.1727	82.5738
993.16	65.1973	82.5787
993.643	65.2302	82.5863
994.125	65.2703	82.5957
994.607	65.3163	82.6063
995.089	65.367	82.6174
995.571	65.4212	82.6281
996.053	65.4785	82.6381
996.535	65.5386	82.6469
997.018	65.6011	82.6543
997.5	65.6655	82.6604
997.982	65.7304	82.6653
998.464	65.7944	82.669
998.946	65.8556	82.6718
999.428	65.9121	82.6739
999.91	65.9618	82.6756
1000.39	66.0035	82.6772
1000.87	66.0357	82.6793
1001.36	66.0581	82.6821
1001.84	66.0707	82.686
1002.32	66.074	82.691
1002.8	66.0692	82.6971
1003.28	66.0575	82.7038
1003.77	66.04	82.7105
1004.25	66.0177	82.7164
1004.73	65.991	82.7205
1005.21	65.9601	82.7222
1005.7	65.9253	82.7208
1006.18	65.887	82.7159
1006.66	65.846	82.7075
1007.14	65.8031	82.6959
1007.62	65.759	82.6813
1008.11	65.7142	82.6645
1008.59	65.6686	82.6459
1009.07	65.6222	82.6263
1009.55	65.5747	82.6063
1010.03	65.5265	82.5863
1010.52	65.4784	82.5668
1011	65.4317	82.548
1011.48	65.3879	82.53
1011.96	65.3483	82.5126
1012.45	65.3142	82.4956
1012.93	65.2861	82.4788
1013.41	65.2647	82.4617
1013.89	65.2502	82.4441
1014.37	65.243	82.426
1014.86	65.2433	82.4073
1015.34	65.2507	82.3879
1015.82	65.2646	82.368
1016.3	65.2837	82.3474
1016.78	65.307	82.326
1017.27	65.3337	82.3039
1017.75	65.3635	82.2811
1018.23	65.3971	82.2578
1018.71	65.4354	82.2342
1019.2	65.4793	82.2111
1019.68	65.5289	82.189
1020.16	65.5835	82.1684
1020.64	65.6417	82.1498
1021.12	65.702	82.1336
1021.61	65.7631	82.1198
1022.09	65.8246	82.1083
1022.57	65.8868	82.0987
1023.05	65.9507	82.0906
1023.53	66.0172	82.0835
1024.02	66.087	82.0767
1024.5	66.1603	82.0695
1024.98	66.2368	82.0616
1025.46	66.3159	82.0526
1025.94	66.3971	82.0423
1026.43	66.4797	82.0309
1026.91	66.5635	82.0186
1027.39	66.6482	82.0054
1027.87	66.7332	81.9915
1028.36	66.8183	81.9769
1028.84	66.9032	81.9617
1029.32	66.9876	81.9458
1029.8	67.0714	81.9294
1030.28	67.1544	81.913
1030.77	67.2362	81.8971
1031.25	67.316	81.8824
1031.73	67.3927	81.8693
1032.21	67.4655	81.8582
1032.69	67.5338	81.8489
1033.18	67.5978	81.8411
1033.66	67.6582	81.8342
1034.14	67.7161	81.8272
1034.62	67.7723	81.8194
1035.11	67.8272	81.8101
1035.59	67.8805	81.7989
1036.07	67.9315	81.7857
1036.55	67.9792	81.7703
1037.03	68.023	81.7532
1037.52	68.063	81.7348
1038	68.0996	81.7156
1038.48	68.1334	81.6961
1038.96	68.165	81.6766
1039.44	68.1944	81.6576
1039.93	68.2215	81.6393
1040.41	68.246	81.6219
1040.89	68.2682	81.6053
1041.37	68.2888	81.5895
1041.85	68.3093	81.5743
1042.34	68.3311	81.5597
1042.82	68.3554	81.5453
1043.3	68.3831	81.5306
1043.78	68.4141	81.5153
1044.27	68.4478	81.4991
1044.75	68.4835	81.4816
1045.23	68.5207	81.4626
1045.71	68.5589	81.4422
1046.19	68.5984	81.4206
1046.68	68.639	81.3979
1047.16	68.6807	81.3745
1047.64	68.7231	81.3508
1048.12	68.766	81.3269
1048.6	68.8089	81.3032
1049.09	68.8515	81.2798
1049.57	68.894	81.257
1050.05	68.9364	81.2349
1050.53	68.9791	81.2135
1051.02	69.022	81.1929
1051.5	69.0653	81.1728
1051.98	69.1088	81.1533
1052.46	69.1528	81.1342
1052.94	69.1975	81.1152
1053.42	69.2435	81.0963
1053.91	69.2914	81.0772
1054.39	69.3416	81.0578
1054.87	69.3947	81.0376
1055.35	69.4507	81.0165
1055.84	69.5098	80.9939
1056.32	69.5721	80.9699
1056.8	69.6379	80.9443
1057.28	69.7074	80.9174
1057.76	69.7809	80.8897
1058.25	69.8586	80.8618
1058.73	69.9406	80.8342
1059.21	70.0271	80.8077
1059.69	70.1181	80.7828
1060.17	70.2135	80.7598
1060.66	70.3135	80.7389
1061.14	70.4176	80.7202
1061.62	70.5255	80.7034
1062.1	70.6363	80.688
1062.59	70.7488	80.6735
1063.07	70.8621	80.6591
1063.55	70.9755	80.6442
1064.03	71.0886	80.6282
1064.51	71.2015	80.6106
1065	71.3143	80.5914
1065.48	71.4272	80.5708
1065.96	71.5398	80.549
1066.44	71.6516	80.5268
1066.92	71.7613	80.5048
1067.41	71.868	80.4836
1067.89	71.9709	80.4638
1068.37	72.0697	80.446
1068.85	72.1647	80.4303
1069.34	72.2567	80.417
1069.82	72.3466	80.4058
1070.3	72.4356	80.3966
1070.78	72.5245	80.3891
1071.26	72.6141	80.3827
1071.75	72.705	80.3772
1072.23	72.7975	80.3722
1072.71	72.8919	80.3671
1073.19	72.9882	80.3616
1073.67	73.0866	80.3553
1074.16	73.1869	80.3481
1074.64	73.2891	80.3398
1075.12	73.3929	80.3309
1075.6	73.4983	80.3217
1076.09	73.6048	80.3131
1076.57	73.7121	80.3057
1077.05	73.8194	80.3002
1077.53	73.9262	80.297
1078.01	74.0318	80.2963
1078.49	74.1356	80.2979
1078.98	74.2373	80.3015
1079.46	74.3371	80.3068
1079.94	74.4353	80.3132
1080.42	74.5322	80.3204
1080.91	74.6282	80.3276
1081.39	74.7237	80.3344
1081.87	74.8188	80.34
1082.35	74.9137	80.3437
1082.83	75.0084	80.3451
1083.32	75.103	80.344
1083.8	75.1975	80.3406
1084.28	75.2916	80.3352
1084.76	75.385	80.3286
1085.24	75.4774	80.3215
1085.73	75.5685	80.3145
1086.21	75.6585	80.3082
1086.69	75.7476	80.3031
1087.17	75.8366	80.2995
1087.65	75.926	80.2976
1088.14	76.0165	80.2974
1088.62	76.1085	80.2989
1089.1	76.202	80.3019
1089.58	76.2972	80.3059
1090.07	76.3941	80.3107
1090.55	76.4929	80.3157
1091.03	76.5938	80.3206
1091.51	76.6968	80.325
1091.99	76.8015	80.3288
1092.48	76.9073	80.3319
1092.96	77.0131	80.334
1093.44	77.1179	80.3349
1093.92	77.2213	80.3348
1094.4	77.3234	80.3336
1094.89	77.4254	80.3316
1095.37	77.5287	80.3293
1095.85	77.6351	80.3272
1096.33	77.7456	80.3261
1096.82	77.8609	80.3266
1097.3	77.9806	80.329
1097.78	78.1041	80.3338
1098.26	78.2306	80.3407
1098.74	78.3592	80.3498
1099.23	78.4896	80.3607
1099.71	78.6215	80.3731
1100.19	78.7546	80.3866
1100.67	78.8883	80.4008
1101.15	79.0214	80.4153
1101.64	79.1523	80.4297
1102.12	79.2791	80.4434
1102.6	79.3996	80.4562
1103.08	79.5118	80.4678
1103.57	79.6139	80.4781
1104.05	79.7047	80.4872
1104.53	79.7835	80.4953
1105.01	79.8504	80.503
1105.49	79.9065	80.5106
1105.98	79.9532	80.5187
1106.46	79.9929	80.5279
1106.94	80.0282	80.5383
1107.42	80.0613	80.5504
1107.9	80.0942	80.564
1108.39	80.1287	80.5791
1108.87	80.1659	80.5953
1109.35	80.2066	80.6124
1109.83	80.2519	80.6299
1110.32	80.3029	80.6475
1110.8	80.3604	80.6653
1111.28	80.4255	80.683
1111.76	80.4985	80.7008
1112.24	80.5789	80.7188
1112.72	80.6659	80.7369
1113.21	80.7577	80.7551
1113.69	80.8526	80.7734
1114.17	80.949	80.7918
1114.65	81.0455	80.8104
1115.14	81.1416	80.8293
1115.62	81.2373	80.8489
1116.1	81.3333	80.8696
1116.58	81.4307	80.892
1117.07	81.5307	80.9164
1117.55	81.6344	80.9431
1118.03	81.7426	80.972
1118.51	81.8556	81.0031
1118.99	81.9729	81.0357
1119.47	82.0937	81.0694
1119.96	82.2171	81.1033
1120.44	82.3418	81.1367
1120.92	82.4674	81.1689
1121.4	82.5937	81.1993
1121.89	82.7209	81.2275
1122.37	82.8491	81.2535
1122.85	82.9785	81.2771
1123.33	83.1088	81.2984
1123.81	83.2392	81.3174
1124.3	83.3686	81.3336
1124.78	83.4964	81.3465
1125.26	83.6222	81.3552
1125.74	83.7464	81.3592
1126.22	83.8698	81.3586
1126.71	83.9936	81.3546
1127.19	84.1186	81.35
1127.67	84.2449	81.3487
1128.15	84.372	81.3551
1128.63	84.4985	81.3734
1129.12	84.6229	81.4066
1129.6	84.7438	81.4553
1130.08	84.8608	81.5178
1130.56	84.9737	81.5901
1131.05	85.0834	81.6667
1131.53	85.1911	81.7418
1132.01	85.2976	81.8109
1132.49	85.4036	81.871
1132.97	85.5091	81.9212
1133.46	85.6133	81.9624
1133.94	85.7151	81.9965
1134.42	85.8133	82.0262
1134.9	85.9066	82.0534
1135.38	85.9941	82.0799
1135.87	86.075	82.1065
1136.35	86.1489	82.1338
1136.83	86.2154	82.1619
1137.31	86.2741	82.1907
1137.8	86.3247	82.2199
1138.28	86.3668	82.249
1138.76	86.4	82.2775
1139.24	86.4242	82.3046
1139.72	86.4393	82.3296
1140.21	86.4454	82.3518
1140.69	86.4428	82.3709
1141.17	86.4317	82.3868
1141.65	86.4124	82.3996
1142.13	86.385	82.4094
1142.62	86.3496	82.4165
1143.1	86.3062	82.4211
1143.58	86.2549	82.4235
1144.06	86.1961	82.4244
1144.55	86.1306	82.4244
1145.03	86.0593	82.4247
1145.51	85.9837	82.4263
1145.99	85.9051	82.43
1146.47	85.8249	82.4364
1146.96	85.7443	82.4458
1147.44	85.6639	82.4577
1147.92	85.5842	82.4716
1148.4	85.5051	82.4866
1148.88	85.4267	82.5019
1149.37	85.3485	82.5166
1149.85	85.2705	82.5298
1150.33	85.1928	82.541
1150.81	85.1159	82.5496
1151.3	85.0408	82.5555
1151.78	84.9688	82.5589
1152.26	84.902	82.5599
1152.74	84.8421	82.5592
1153.22	84.7908	82.5577
1153.7	84.7497	82.5562
1154.19	84.7196	82.5553
1154.67	84.7008	82.5559
1155.15	84.6934	82.5585
1155.63	84.6975	82.5635
1156.12	84.7132	82.571
1156.6	84.7408	82.5812
1157.08	84.7808	82.5939
1157.56	84.8336	82.6086
1158.04	84.8993	82.6251
1158.53	84.9782	82.6426
1159.01	85.0701	82.6606
1159.49	85.1751	82.6787
1159.97	85.2931	82.6966
1160.45	85.424	82.7142
1160.94	85.5676	82.7313
1161.42	85.7233	82.748
1161.9	85.8903	82.7643
1162.38	86.0669	82.7805
1162.87	86.2512	82.7968
1163.35	86.4409	82.8138
1163.83	86.6341	82.832
1164.31	86.8286	82.8521
1164.79	87.0232	82.8745
1165.28	87.2164	82.8995
1165.76	87.4075	82.9271
1166.24	87.5957	82.9569
1166.72	87.7805	82.9883
1167.2	87.9611	83.0206
1167.69	88.1371	83.053
1168.17	88.308	83.085
1168.65	88.4731	83.1162
1169.13	88.632	83.146
1169.62	88.7845	83.1743
1170.1	88.9305	83.2011
1170.58	89.07	83.2263
1171.06	89.2032	83.2504
1171.54	89.3303	83.2735
1172.03	89.4518	83.2962
1172.51	89.5675	83.3189
1172.99	89.6777	83.3419
1173.47	89.7819	83.3658
1173.95	89.88	83.3906
1174.44	89.9717	83.4169
1174.92	90.0572	83.4447
1175.4	90.137	83.4741
1175.88	90.2117	83.5052
1176.37	90.2823	83.5374
1176.85	90.3496	83.5702
1177.33	90.4139	83.6028
1177.81	90.4753	83.6343
1178.29	90.533	83.664
1178.78	90.5864	83.6916
1179.26	90.6343	83.7171
1179.74	90.676	83.7406
1180.22	90.711	83.7627
1180.7	90.7393	83.7839
1181.19	90.7612	83.8047
1181.67	90.7772	83.8254
1182.15	90.7878	83.8461
1182.63	90.7935	83.8672
1183.12	90.7941	83.8888
1183.6	90.7895	83.911
1184.08	90.7789	83.934
1184.56	90.7615	83.9577
1185.04	90.7366	83.9821
1185.53	90.7033	84.0068
1186.01	90.6614	84.0316
1186.49	90.6109	84.056
1186.97	90.5524	84.0798
1187.45	90.4867	84.1026
1187.94	90.415	84.1241
1188.42	90.3383	84.1439
1188.9	90.2573	84.1617
1189.38	90.1725	84.1771
1189.86	90.0842	84.1897
1190.35	89.9928	84.1996
1190.83	89.8987	84.2067
1191.31	89.8029	84.2116
1191.79	89.7065	84.2148
1192.28	89.611	84.2172
1192.76	89.5179	84.2193
1193.24	89.4287	84.222
1193.72	89.3446	84.2256
1194.2	89.2666	84.2305
1194.68	89.1957	84.237
1195.17	89.1323	84.2448
1195.65	89.0769	84.2538
1196.13	89.0298	84.2636
1196.61	88.991	84.2737
1197.1	88.9606	84.2835
1197.58	88.9383	84.2924
1198.06	88.9241	84.3001
1198.54	88.9179	84.3061
1199.02	88.9196	84.3104
1199.51	88.9289	84.3131
1199.99	88.9456	84.3144
1200.47	88.9694	84.3146
1200.95	88.9995	84.314
1201.43	89.0353	84.3131
1201.92	89.0761	84.3124
1202.4	89.1212	84.3126
1202.88	89.1698	84.3142
1203.36	89.221	84.318
1203.85	89.2738	84.3243
1204.33	89.3271	84.3335
1204.81	89.3797	84.3455
1205.29	89.4306	84.3599
1205.77	89.4789	84.376
1206.26	89.5239	84.3932
1206.74	89.5653	84.4106
1207.22	89.6028	84.4274
1207.7	89.6363	84.4431
1208.18	89.6654	84.4574
1208.67	89.6898	84.4699
1209.15	89.709	84.4806
1209.63	89.7227	84.4899
1210.11	89.7305	84.4977
1210.6	89.7322	84.5045
1211.08	89.7279	84.5107
1211.56	89.7174	84.5166
1212.04	89.7007	84.5226
1212.52	89.678	84.5291
1213.01	89.6494	84.5365
1213.49	89.6154	84.5453
1213.97	89.5767	84.5555
1214.45	89.5339	84.5672
1214.93	89.4879	84.5802
1215.42	89.4392	84.5939
1215.9	89.388	84.6078
1216.38	89.3344	84.6211
1216.86	89.2781	84.633
1217.35	89.2192	84.643
1217.83	89.1578	84.6506
1218.31	89.0945	84.6556
1218.79	89.0299	84.658
1219.27	88.9646	84.6581
1219.76	88.8987	84.6561
1220.24	88.8322	84.6525
1220.72	88.7647	84.6479
1221.2	88.6955	84.6428
1221.68	88.6249	84.638
1222.17	88.5533	84.6341
1222.65	88.4821	84.6315
1223.13	88.413	84.6306
1223.61	88.3484	84.6315
1224.09	88.2899	84.6343
1224.58	88.239	84.6386
1225.06	88.1961	84.6442
1225.54	88.1612	84.6506
1226.02	88.1332	84.6571
1226.51	88.1108	84.6632
1226.99	88.0925	84.6682
1227.47	88.0768	84.6717
1227.95	88.0627	84.6734
1228.43	88.0494	84.673
1228.92	88.0368	84.6708
1229.4	88.0249	84.667
1229.88	88.014	84.6623
1230.36	88.0043	84.6573
1230.84	87.996	84.6528
1231.33	87.9889	84.6492
1231.81	87.9827	84.6472
1232.29	87.977	84.6472
1232.77	87.9717	84.6493
1233.26	87.967	84.6538
1233.74	87.9631	84.6603
1234.22	87.9606	84.6686
1234.7	87.9599	84.6783
1235.18	87.9613	84.689
1235.66	87.9646	84.7
1236.15	87.9693	84.7107
1236.63	87.9747	84.7206
1237.11	87.9803	84.7292
1237.59	87.9854	84.736
1238.08	87.9901	84.7407
1238.56	87.9942	84.7431
1239.04	87.9981	84.7434
1239.52	88.0019	84.7422
1240	88.0057	84.7401
1240.49	88.0093	84.7381
1240.97	88.0127	84.7371
1241.45	88.0153	84.7379
1241.93	88.0168	84.7409
1242.41	88.0168	84.7463
1242.9	88.0152	84.7538
1243.38	88.0119	84.7631
1243.86	88.0066	84.7735
1244.34	87.9994	84.7845
1244.83	87.9901	84.7957
1245.31	87.9784	84.8063
1245.79	87.9642	84.8158
1246.27	87.9472	84.8238
1246.75	87.9271	84.83
1247.24	87.904	84.8341
1247.72	87.8783	84.8364
1248.2	87.8505	84.8371
1248.68	87.8213	84.8366
1249.16	87.7916	84.8357
1249.65	87.7618	84.8347
1250.13	87.732	84.8341
1250.61	87.7022	84.8344
1251.09	87.6717	84.8358
1251.58	87.6399	84.8384
1252.06	87.6063	84.8423
1252.54	87.5705	84.8476
1253.02	87.5327	84.854
1253.5	87.4934	84.8612
1253.99	87.4532	84.8687
1254.47	87.4129	84.8758
1254.95	87.3731	84.8822
1255.43	87.3342	84.8872
1255.91	87.2966	84.8908
1256.4	87.2604	84.8927
1256.88	87.2258	84.8929
1257.36	87.1927	84.8915
1257.84	87.1614	84.8883
1258.33	87.1323	84.8834
1258.81	87.106	84.877
1259.29	87.0831	84.8697
1259.77	87.0642	84.8621
1260.25	87.0498	84.8551
1260.73	87.04	84.8498
1261.22	87.0347	84.847
1261.7	87.0334	84.8473
1262.18	87.0353	84.8507
1262.66	87.04	84.8571
1263.15	87.0468	84.8658
1263.63	87.0553	84.8761
1264.11	87.0654	84.8871
1264.59	87.0767	84.898
1265.07	87.089	84.9082
1265.56	87.102	84.9172
1266.04	87.1154	84.9245
1266.52	87.129	84.93
1267	87.1426	84.9339
1267.48	87.1563	84.9362
1267.97	87.1699	84.9372
1268.45	87.1832	84.9374
1268.93	87.1958	84.937
1269.41	87.2073	84.9364
1269.9	87.2172	84.936
1270.38	87.2254	84.9361
1270.86	87.2323	84.9369
1271.34	87.2381	84.9388
1271.82	87.2434	84.9419
1272.31	87.2486	84.9464
1272.79	87.2537	84.9522
1273.27	87.2583	84.9591
1273.75	87.2619	84.9667
1274.23	87.264	84.9743
1274.72	87.2646	84.9816
1275.2	87.264	84.9878
1275.68	87.2631	84.9926
1276.16	87.2628	84.9956
1276.64	87.2642	84.9969
1277.13	87.268	84.9964
1277.61	87.2745	84.9944
1278.09	87.2838	84.9913
1278.57	87.2956	84.9878
1279.06	87.3097	84.9846
1279.54	87.3258	84.9825
1280.02	87.3431	84.9822
1280.5	87.3609	84.9843
1280.98	87.3778	84.9893
1281.47	87.3925	84.9972
1281.95	87.4033	85.0077
1282.43	87.4089	85.0203
1282.91	87.4083	85.0342
1283.39	87.401	85.0485
1283.88	87.3869	85.0622
1284.36	87.3663	85.0744
1284.84	87.3395	85.0844
1285.32	87.3071	85.0917
1285.81	87.2699	85.0962
1286.29	87.2287	85.0979
1286.77	87.1845	85.0971
1287.25	87.1382	85.0942
1287.73	87.0906	85.0897
1288.22	87.0422	85.0841
1288.7	86.9928	85.0779
1289.18	86.9419	85.0716
1289.66	86.889	85.0657
1290.14	86.8338	85.0608
1290.63	86.7764	85.0571
1291.11	86.7175	85.0549
1291.59	86.6579	85.0543
1292.07	86.5986	85.0548
1292.56	86.5402	85.0561
1293.04	86.483	85.0576
1293.52	86.4272	85.0586
1294	86.3727	85.0586
1294.48	86.3196	85.0569
1294.97	86.2681	85.0534
1295.45	86.2183	85.0479
1295.93	86.1705	85.0404
1296.41	86.1244	85.0312
1296.89	86.0794	85.0206
1297.38	86.0346	85.0094
1297.86	85.9891	84.9981
1298.34	85.9421	84.9874
1298.82	85.8938	84.978
1299.31	85.8441	84.9702
1299.79	85.7937	84.9643
1300.27	85.7432	84.9603
1300.75	85.693	84.9581
1301.23	85.6434	84.9574
1301.71	85.5942	84.9581
1302.2	85.5453	84.9596
1302.68	85.4965	84.9615
1303.16	85.4479	84.9632
1303.64	85.3993	84.9639
1304.13	85.3508	84.9632
1304.61	85.3021	84.9602
1305.09	85.2529	84.9549
1305.57	85.2028	84.9471
1306.05	85.1515	84.937
1306.54	85.099	84.9252
1307.02	85.0453	84.9121
1307.5	84.9911	84.8986
1307.98	84.9372	84.8854
1308.46	84.8844	84.8732
1308.95	84.8339	84.8628
1309.43	84.7869	84.8547
1309.91	84.7443	84.8492
1310.39	84.7072	84.8461
1310.88	84.6763	84.8451
1311.36	84.6521	84.8454
1311.84	84.6345	84.8465
1312.32	84.6234	84.8477
1312.8	84.6181	84.8487
1313.29	84.6178	84.8495
1313.77	84.6218	84.8502
1314.25	84.6298	84.851
1314.73	84.6418	84.8517
1315.21	84.6583	84.8521
1315.7	84.6802	84.8517
1316.18	84.7086	84.8499
1316.66	84.7444	84.8463
1317.14	84.7881	84.8409
1317.62	84.8396	84.8341
1318.11	84.8975	84.8265
1318.59	84.96	84.8192
1319.07	85.0246	84.8132
1319.55	85.0888	84.8093
1320.04	85.1503	84.8083
1320.52	85.2076	84.8102
1321	85.2597	84.8151
1321.48	85.3062	84.8226
1321.96	85.347	84.8318
1322.45	85.3819	84.8421
1322.93	85.4108	84.8525
1323.41	85.4336	84.862
1323.89	85.4501	84.8701
1324.38	85.4607	84.8761
1324.86	85.4659	84.8798
1325.34	85.4669	84.881
1325.82	85.4647	84.8799
1326.3	85.4604	84.8768
1326.79	85.4549	84.872
1327.27	85.4486	84.8661
1327.75	85.4415	84.8598
1328.23	85.4335	84.8539
1328.71	85.4245	84.8493
1329.2	85.4147	84.8463
1329.68	85.4043	84.8454
1330.16	85.3936	84.8466
1330.64	85.3829	84.8497
[truncated: 5,536 more rows]
